# Supplementary material for: Radiomics Analysis of Non-Enhancing Lesions After Bevacizumab Administration in Recurrent Glioblastoma
Source: Bioengineering (Basel). 2025 Dec 26;13(1):28. doi: 10.3390/bioengineering13010028 (PMC12837343; doi:10.3390/bioengineering13010028)
Supplement: Supplementary file 1 [file bioengineering-13-00028-s001.zip]

Archive with 8 entries (6 files):
- bioengineering-4005487-supplementary/
- bioengineering-4005487-supplementary/bioengineering-4005487-supplementary/
- bioengineering-4005487-supplementary/bioengineering-4005487-supplementary/Supplementary Dataset S1.xlsx
- bioengineering-4005487-supplementary/bioengineering-4005487-supplementary/Supplementary Figure S1 Legend.pdf
- bioengineering-4005487-supplementary/bioengineering-4005487-supplementary/Supplementary Figure S1.tiff
- bioengineering-4005487-supplementary/bioengineering-4005487-supplementary/Supplementary Table S1.pdf
- bioengineering-4005487-supplementary/bioengineering-4005487-supplementary/Supplementary Table S2.pdf
- bioengineering-4005487-supplementary/bioengineering-4005487-supplementary/Supplementary Table S3.pdf
