# Supplementary material for: Radiomics Analysis of Non-Enhancing Lesions After Bevacizumab Administration in Recurrent Glioblastoma
Source: Bioengineering (Basel). 2025 Dec 26;13(1):28. doi: 10.3390/bioengineering13010028 (PMC12837343; doi:10.3390/bioengineering13010028)
Supplement: Supplementary file 1 [file bioengineering-13-00028-s001.zip › bioengineering-4005487-supplementary/bioengineering-4005487-supplementary/Supplementary Dataset S1.xlsx]

## Sheet: Raw analyzed data_BEV
Type	T2FLH	T2FLH	T2FLH	T2FLH	T2FLH	T2FLH	T2FLH	T2FLH	T2FLH	T2FLH	T2FLH	T2FLH	T2FLH	T2FLH	T2FLH	T2FLH	T2FLH	T2FLH	T2FLH	T2FLH	T2FLH	T2FLH	T2FLH	T2FLH	T2FLH	nCET	nCET	nCET	nCET	nCET	nCET	nCET	nCET	nCET	nCET	nCET	nCET	nCET	nCET	nCET	nCET	nCET	nCET	nCET	nCET	nCET	nCET	nCET	nCET
Image ID	1	2	3	4	5	6	7	8	9	10	11	12	13	14	15	16	17	18	19	20	21	22	23	24	25	1	2	3	4	5	6	7	8	9	10	11	12	13	14	15	16	17	18	19	20	21	22	23	24
FLAIR_whole_Entropy	5.642	5.65433	5.30079	5.61409		5.78083	5.60729	6.1326	6.02939	5.25505	5.69537		6.35042		5.54653	6.174		5.95846	6.12965	5.80982		6.06732	6.22523	5.38003		5.52515	5.59153	5.27483	5.52891		5.28396	5.21328	5.60118	6.02606	6.05566	4.9411		5.61927		5.46415	5.84544		6.05276	6.20506	4.79704		5.62732	5.54749	5.35236
FLAIR_whole_GLCMcontrast_1	1.35806	1.12852	1.87685	0.525711		0.875619	0.435113	0.939221	0.971146	1.09739	0.532275		1.07024		0.989272	0.918811		1.19914	0.926206	0.26085		1.47432	1.1026	1.00352		2.36873	1.00356	0.357321	0.683543		1.0486	0.264432	1.61755	0.619528	2.46355	1.46057		0.322478		0.916332	1.67583		0.876786	0.731231	0.133528		0.909366	2.83302	0.49306
FLAIR_whole_GLCMcontrast_1_SD	0.35188	0.276909	0.446532	0.11685		0.188518	0.0970237	0.264986	0.233401	0.260031	0.150271		0.258298		0.233194	0.216038		0.280641	0.239537	0.0681649		0.373284	0.270139	0.25981		0.589922	0.219841	0.0838602	0.189078		0.235974	0.0592464	0.320864	0.140242	0.576745	0.351389		0.0634159		0.194114	0.433151		0.182012	0.17737	0.0314779		0.208859	0.664681	0.12524
FLAIR_whole_GLCMcontrast_2	2.9758	2.29532	3.78988	1.07538		1.78148	0.862881	1.95043	2.03353	2.31347	1.10322		2.17363		2.09338	1.90479		2.5055	1.83726	0.523389		2.99488	2.34526	2.06912		4.67134	1.87348	0.701094	1.35939		2.07859	0.510702	2.92749	1.19703	4.86775	2.84613		0.587001		1.79174	3.09411		1.69518	1.38996	0.257871		1.76741	5.48206	0.972698
FLAIR_whole_GLCMcontrast_2_SD	0.766578	0.558762	0.883142	0.228616		0.37482	0.182235	0.553762	0.482002	0.556991	0.302471		0.517616		0.495914	0.43338		0.582541	0.436151	0.131066		0.731285	0.554783	0.531533		1.11197	0.369977	0.156017	0.370592		0.449899	0.108433	0.515875	0.252581	1.12518	0.664222		0.099413		0.361585	0.680783		0.322848	0.305947	0.0560173		0.372255	1.17691	0.249344
FLAIR_whole_GLCMcontrast_3	4.70271	3.48803	5.69785	1.60859		2.70929	1.27735	2.96236	3.09224	3.58239	1.65234		3.25137		3.26423	2.8751		3.8386	2.78047	0.794856		4.53901	3.64757	3.15452		6.88495	2.64211	1.01784	2.00161		3.09678	0.731773	4.02414	1.69189	7.11608	4.01801		0.790442		2.6018	4.29242		2.40248	1.99636	0.376727		2.56903	7.92847	1.3779
FLAIR_whole_GLCMcontrast_3_SD	1.18981	0.842897	1.2994	0.325664		0.562782	0.255686	0.832552	0.710652	0.860249	0.42884		0.760748		0.771695	0.641391		0.872696	0.641533	0.19736		1.10238	0.845558	0.810611		1.61078	0.494691	0.214295	0.53318		0.655027	0.14311	0.643916	0.332497	1.57613	0.854813		0.104791		0.489434	0.770947		0.404709	0.412388	0.0753687		0.511086	1.62334	0.339625
FLAIR_whole_GLCMcorrelation_1	0.949417	0.9659	0.93602	0.9254		0.963524	NaN	0.926054	0.936991	0.952703	0.795019		0.932602		0.949038	0.923316		0.940394	0.965247	0.949883		0.951375	0.947631	0.942533		0.845441	0.84949	0.85658	0.889065		0.92501	NaN	0.767893	0.764777	0.83871	0.876849		0.729447		0.787447	0.787233		0.834333	0.890643	0.871385		0.858169	0.871135	0.818852
FLAIR_whole_GLCMcorrelation_1_SD	0.0140918	0.00837005	0.0155122	0.0177063		0.00786725	NaN	0.0217402	0.0145687	0.0108745	0.0566992		0.0162054		0.0119517	0.0183848		0.013989	0.00890829	0.0130116		0.0129143	0.0129729	0.0162357		0.0410637	0.0310032	0.0288316	0.0279991		0.0164379	NaN	0.0449064	0.0520829	0.0321017	0.030183		0.0554551		0.0399607	0.0653809		0.0328828	0.0263768	0.0297887		0.0322203	0.0302126	0.0415768
FLAIR_whole_GLCMcorrelation_2	0.886987	0.930925	0.87178	0.846468		0.925673	NaN	0.848317	0.869635	0.901204	0.636111		0.863098		0.893689	0.841134		0.876416	0.93123	0.900007		0.901468	0.888287	0.87917		0.690641	0.729444	0.725724	0.78576		0.852441	NaN	0.589861	0.581742	0.702905	0.760789		0.540314		0.623518	0.633849		0.682667	0.794686	0.768223		0.729926	0.752294	0.645915
FLAIR_whole_GLCMcorrelation_2_SD	0.0315169	0.0167217	0.0302417	0.034329		0.0155469	NaN	0.0447632	0.029047	0.0226656	0.0900074		0.0325262		0.0244489	0.0368		0.0284463	0.0159226	0.0247998		0.025291	0.0267231	0.0346301		0.0769335	0.0484606	0.0497361	0.0511305		0.030762	NaN	0.0671363	0.0713287	0.0521542	0.055815		0.073918		0.0609215	0.0879436		0.0553555	0.0439155	0.0443291		0.0542256	0.0514875	0.0772182
FLAIR_whole_GLCMcorrelation_3	0.819827	0.895456	0.808847	0.77145		0.88702	NaN	0.772135	0.804104	0.848366	0.506477		0.795711		0.836428	0.76179		0.812038	0.89581	0.84901		0.850891	0.826257	0.815458		0.547892	0.627727	0.610603	0.692139		0.78175	NaN	0.451491	0.449147	0.602684	0.664384		0.404485		0.500375	0.524044		0.555018	0.708025	0.675756		0.616893	0.644953	0.499247
FLAIR_whole_GLCMcorrelation_3_SD	0.0493533	0.0249887	0.0435281	0.0469956		0.0231526	NaN	0.0665604	0.0412065	0.0341258	0.11242		0.0474704		0.036954	0.052672		0.041868	0.0232796	0.0369926		0.0379521	0.0406073	0.0525409		0.102692	0.0601415	0.0644603	0.0705825		0.0438598	NaN	0.0753888	0.0843562	0.0646475	0.0687704		0.0724841		0.0688677	0.079452		0.0663073	0.0577372	0.0509817		0.0701552	0.0684264	0.0987908
FLAIR_whole_GLCMenergy_1	0.660349	0.643048	0.725894	0.827304		0.672122	0.863665	0.840131	0.78506	0.613442	0.914324		0.825374		0.708505	0.804449		0.736264	0.693589	0.901367		0.715313	0.740624	0.770582		0.765717	0.886827	0.918956	0.896706		0.8334	0.975063	0.869829	0.948389	0.703326	0.791676		0.966354		0.866012	0.842823		0.887984	0.89886	0.96513		0.868586	0.762314	0.949676
FLAIR_whole_GLCMenergy_1_SD	0.00451333	0.00356948	0.00388393	0.00237653		0.00291906	0.00126257	0.00302406	0.00315821	0.00465293	0.00314484		0.00253086		0.00346868	0.00344845		0.00382327	0.00265496	0.00105322		0.00376896	0.00331227	0.00300299		0.00676901	0.00245855	0.00177217	0.00202816		0.00299541	0.000707129	0.004479	0.00169787	0.00681034	0.0051792		0.00118895		0.00395608	0.00494314		0.00302241	0.00231188	0.000542363		0.00329957	0.00696212	0.00180719
FLAIR_whole_GLCMenergy_2	0.644088	0.629796	0.711173	0.817521		0.660507	0.858792	0.829792	0.772971	0.595752	0.904449		0.815617		0.69561	0.791223		0.721164	0.684508	0.897571		0.701788	0.728129	0.759562		0.742247	0.877625	0.912132	0.889299		0.82139	0.972264	0.852449	0.942154	0.679039	0.773536		0.961659		0.851884	0.827392		0.875091	0.890656	0.963191		0.855912	0.737688	0.942851
FLAIR_whole_GLCMenergy_2_SD	0.0080252	0.00637057	0.00684379	0.00432942		0.00505233	0.0022202	0.00569546	0.00590943	0.00833265	0.00537041		0.0046493		0.00619097	0.00627491		0.00685777	0.00437039	0.00190809		0.00655763	0.00575294	0.0054324		0.0121133	0.00405074	0.0031618	0.00380911		0.00544959	0.00129083	0.00744796	0.00300695	0.0123638	0.0092058		0.0018295		0.00657113	0.00756649		0.00517726	0.00385385	0.000897206		0.00566473	0.0112167	0.00326237
FLAIR_whole_GLCMenergy_3	0.629016	0.617634	0.697688	0.808393		0.649949	0.854327	0.820075	0.761667	0.579727	0.895904		0.806547		0.683786	0.778929		0.707275	0.676258	0.893894		0.689288	0.7165	0.749296		0.720979	0.869721	0.905921	0.88233		0.81006	0.969754	0.837758	0.936835	0.657605	0.758489		0.958027		0.839849	0.81469		0.864061	0.88329	0.961438		0.844409	0.716662	0.936981
FLAIR_whole_GLCMenergy_3_SD	0.0113413	0.00901869	0.00959399	0.00611766		0.00708277	0.00311528	0.00816118	0.00843186	0.0117427	0.00712469		0.00659464		0.00876945	0.00884288		0.00956991	0.00585934	0.00272671		0.00933067	0.00809343	0.00779471		0.0168308	0.00538403	0.00434253	0.00543684		0.00771993	0.00172732	0.00942673	0.00408387	0.0168622	0.0119982		0.00196329		0.00837333	0.00899777		0.00652938	0.00508292	0.00117105		0.00771986	0.0147674	0.00423739
FLAIR_whole_GLCMhomogeniety_1	0.937073	0.964761	0.960371	0.971461		0.968659	0.984644	0.972289	0.96819	0.949017	0.979853		0.97052		0.961873	0.966327		0.96071	0.976482	0.992638		0.961098	0.958587	0.968287		0.943934	0.983065	0.985695	0.982389		0.977969	0.995089	0.965512	0.98844	0.947008	0.959137		0.992081		0.97041	0.964678		0.976691	0.986844	0.995552		0.975708	0.949458	0.988255
FLAIR_whole_GLCMhomogeniety_1_SD	0.0100578	0.00658716	0.00715739	0.00474891		0.00561682	0.00269224	0.00526068	0.00526237	0.00927806	0.00354009		0.00490451		0.00671212	0.00526976		0.00673958	0.00509412	0.0015992		0.00686381	0.00680191	0.00566358		0.00890912	0.00305366	0.00248108	0.00309007		0.00421587	0.000848653	0.00501916	0.00182342	0.0101401	0.00684831		0.00122664		0.00523303	0.00607602		0.00360245	0.00288517	0.000866748		0.00439077	0.00900789	0.00218337
FLAIR_whole_GLCMhomogeniety_2	0.903545	0.93951	0.935486	0.955578		0.945628	0.974595	0.955909	0.949038	0.91536	0.969422		0.953734		0.937482	0.947007		0.935602	0.956889	0.986295		0.936853	0.934866	0.948175		0.913659	0.971715	0.977192	0.972281		0.961325	0.991935	0.947878	0.981849	0.911534	0.936372		0.98758		0.953421	0.945398		0.96268	0.976592	0.992407		0.960237	0.918258	0.981429
FLAIR_whole_GLCMhomogeniety_2_SD	0.0113363	0.00872348	0.00859256	0.00505259		0.00749163	0.00293118	0.00705059	0.00656619	0.0122384	0.00444375		0.00578897		0.00884571	0.00627354		0.0087216	0.0080686	0.00271128		0.00835511	0.00781199	0.00703873		0.0114623	0.00390856	0.00308782	0.00392136		0.00629147	0.00117903	0.00608446	0.0023142	0.0140978	0.0084555		0.00147139		0.00640049	0.00703143		0.00452938	0.00437743	0.00117438		0.00561185	0.0116699	0.00287802
FLAIR_whole_GLCMhomogeniety_3	0.883022	0.921905	0.919599	0.945933		0.92907	0.968441	0.945024	0.936659	0.892872	0.962445		0.943309		0.921108	0.934167		0.918416	0.940757	0.980817		0.921512	0.919651	0.934865		0.892351	0.963878	0.9715	0.965225		0.948613	0.989685	0.935757	0.977347	0.886783	0.922322		0.984758		0.941969	0.933071		0.953239	0.968468	0.990184		0.949289	0.896221	0.976789
FLAIR_whole_GLCMhomogeniety_3_SD	0.0124997	0.00977897	0.00915803	0.00518321		0.00838178	0.00269688	0.00841255	0.00722368	0.0135813	0.00523531		0.00662388		0.0102552	0.00740384		0.00973498	0.00983708	0.00347901		0.00941193	0.00878778	0.00802689		0.0143657	0.00439807	0.00348154	0.00493663		0.00744645	0.0013485	0.00700119	0.00283948	0.0166077	0.00929847		0.00142016		0.00705766	0.00731428		0.00495743	0.00517585	0.00122818		0.00647907	0.0137916	0.00325056
FLAIR_whole_GLRLMGln	1057.35	2231.72	2348.54	1537.43		2047.43	1655.68	1047.34	1002.28	1235.75	293.198		1886.86		1305.67	804.554		1251.19	4540.92	1003.15		1695.86	1860.23	1333.73		259.522	384.339	431.136	485.052		654.959	198.485	152.919	109.883	400.625	424.312		253.978		121.517	192.57		271.09	955.597	251.405		323.404	292.187	109.282
FLAIR_whole_GLRLMGln_SD	710.418	590.098	1297.67	1136.34		1175.16	1317.48	696.007	476.864	424.081	236.758		1676.92		879.429	463.893		561.824	2657.34	789.567		773.573	1181.38	830.247		186.981	383.648	327.997	378.421		308.521	232.568	83.1907	115.596	214.349	177.06		187.405		105.621	126.431		103.102	391.417	235.733		171.69	169.281	98.3158
FLAIR_whole_GLRLMHrge	1057.35	2231.72	2348.54	1537.43		2047.43	1655.68	1047.34	1002.28	1235.75	293.198		1886.86		1305.67	804.554		1251.19	4540.92	1003.15		1695.86	1860.23	1333.73		259.522	384.339	431.136	485.052		654.959	198.485	152.919	109.883	400.625	424.312		253.978		121.517	192.57		271.09	955.597	251.405		323.404	292.187	109.282
FLAIR_whole_GLRLMHrge_SD	710.418	590.098	1297.67	1136.34		1175.16	1317.48	696.007	476.864	424.081	236.758		1676.92		879.429	463.893		561.824	2657.34	789.567		773.573	1181.38	830.247		186.981	383.648	327.997	378.421		308.521	232.568	83.1907	115.596	214.349	177.06		187.405		105.621	126.431		103.102	391.417	235.733		171.69	169.281	98.3158
FLAIR_whole_GLRLMLre	12.7593	49.0734	17.0868	12.9181		49.6552	18.4168	10.8141	15.2452	35.1924	5.66264		8.94375		20.7816	12.1739		20.966	91.4368	86.5784		16.2739	18.1464	17.9428		10.0218	20.0151	10.9206	18.0474		34.4716	8.56714	7.07425	7.14402	22.7952	15.0999		6.34831		7.68113	8.4708		12.5941	37.4505	31.8647		18.8801	17.4836	10.9651
FLAIR_whole_GLRLMLre_SD	4.33664	9.91348	3.87051	3.79803		18.5426	5.51193	2.2473	5.34741	10.9642	1.9404		1.27119		7.43588	2.67016		7.14797	56.9379	50.7072		4.41348	7.05505	6.9181		4.55364	11.7479	4.14299	2.74363		8.20392	6.53271	2.74718	3.42248	10.5897	4.86883		2.6551		3.24777	3.51811		3.60815	29.2432	23.1377		9.30021	7.35784	4.22997
FLAIR_whole_GLRLMLrge	169.386	174.006	184.62	157.837		170.861	179.093	161.526	168.764	166.121	160.343		157.919		176.811	164.483		164.977	175.02	188.323		170.35	171.612	168.482		179.188	187.375	183.334	193.206		183.523	211.189	178.384	205.963	186.522	195.618		169.187		183.132	188.177		183.508	165.006	202.003		188.887	195.276	196.799
FLAIR_whole_GLRLMLrge_SD	10.2888	13.1237	7.8837	31.7537		22.311	27.3772	24.5282	16.6421	17.6402	19.0623		16.9734		14.4133	20.3113		21.5754	16.0523	21.4457		14.1088	9.66129	12.3411		10.7944	22.303	31.8377	19.21		20.3174	33.1975	28.0724	24.1973	28.8623	9.46632		36.1834		31.9591	14.2722		23.8209	21.6336	13.2384		12.8068	25.8629	19.4388
FLAIR_whole_GLRLMRln	1571.57	1684.33	2421.66	1648.23		1523.38	1402.63	1527.38	1314.51	1130.41	508.902		2957.43		1647.56	1031.46		1501.49	2223.75	359.878		1935.79	2501.44	1490.73		304.145	366.228	460.09	407.719		430.025	170.495	245.547	136.586	367.697	306.717		389.857		199.221	265.208		271.234	757.999	112.162		252.355	331.389	115.848
FLAIR_whole_GLRLMRln_SD	868.417	567.373	1294.82	1191.81		921.948	1127.26	1061.9	526.666	428.99	364.402		2686.11		1093.57	579.513		738.094	1438.28	219.677		728.718	1351.26	726.033		176.235	199.913	316.269	321.373		214.474	177.499	153.336	135.599	213.069	104.711		291.588		167.843	180.796		115.639	343.523	77.6072		127.997	248.325	112.965
FLAIR_whole_GLRLMRp	1.57228	0.867856	1.34344	1.50073		0.891941	1.28152	1.59224	1.44839	1.02417	2.1148		1.71987		1.32565	1.5262		1.27281	0.69397	0.661998		1.37427	1.38072	1.38962		1.75318	1.34179	1.60032	1.26262		0.933813	1.88532	1.91394	1.98144	1.2519	1.3775		2.05889		1.93429	1.82027		1.4635	0.980015	1.0609		1.30867	1.33929	1.53569
FLAIR_whole_GLRLMRp_SD	0.294404	0.0898561	0.0797617	0.213776		0.205028	0.205118	0.141303	0.191333	0.0921759	0.319756		0.109679		0.251192	0.139569		0.135731	0.184864	0.191508		0.151533	0.222823	0.392841		0.572237	0.276817	0.240031	0.0944382		0.114902	0.689473	0.28124	0.554888	0.386882	0.218934		0.404449		0.525612	0.421054		0.152047	0.199707	0.326175		0.337087	0.251933	0.1638
FLAIR_whole_GLRLMSre	0.5076	0.317141	0.435143	0.462853		0.318364	0.403957	0.495245	0.481545	0.380097	0.602311		0.521543		0.463711	0.479035		0.444542	0.248467	0.230357		0.447973	0.469243	0.4522		0.51124	0.44673	0.485489	0.407295		0.307043	0.575751	0.55821	0.547678	0.376105	0.425556		0.601025		0.544172	0.531075		0.436604	0.324103	0.309782		0.401809	0.428918	0.452206
FLAIR_whole_GLRLMSre_SD	0.0818858	0.0315171	0.0157172	0.0627934		0.0446006	0.0586745	0.033294	0.0469495	0.0337163	0.0696654		0.0262519		0.0513653	0.038069		0.0289148	0.0478281	0.0681465		0.0427014	0.0531258	0.104564		0.135911	0.0582595	0.0815853	0.0360402		0.0445135	0.245789	0.0775305	0.133046	0.0548503	0.0545331		0.0868507		0.0990103	0.104948		0.0311455	0.0634407	0.084438		0.0929445	0.052133	0.0468456
FLAIR_whole_Kurtosis	3.04752	3.11038	3.78963	2.4845		3.2436	3.66758	2.92069	3.21402	2.62575	2.77578		3.00222		3.03916	2.83266		2.54594	4.24185	4.06001		3.58024	2.46573	2.94648		2.29225	5.01274	3.20041	3.07757		3.31163	4.21255	2.92497	2.84896	2.30765	2.63757		4.45932		2.55426	2.91645		2.36808	3.44397	4.16811		2.89429	2.90703	2.51445
FLAIR_whole_Max	126	138	130	133		154	148	159	177	106	128		210		131	207		159	237	212		195	197	113		135	129	123	151		125	131	134	183	163	108		146		100	148		199	226	124		171	124	120
FLAIR_whole_Mean	97.6735	100.494	101.1	90.1458		106.453	102.313	114.055	127.87	74.8037	88.9229		148.042		93.379	145.978		113.603	180.163	155.041		149.215	153.227	85.2565		108.47	98.1602	81.1721	119.36		93.2383	102.547	99.6779	141.385	123.709	83.5494		94.3439		72.167	114.947		147.649	154.839	97.6441		132.486	100.528	92.2104
FLAIR_whole_Median	101	101	103	89		107	102	114	130	76	88		149		96	146		115	183	155		152	157	86		108	101	82	120		94	103	100	142	122	83		94		72	117		147	156	99		133	104	92
FLAIR_whole_Min	43	28	17	46		29	22	35	37	36	51		19		24	62		39	45	73		16	65	24		71	34	46	67		42	60	61	74	72	55		48		40	66		96	55	65		88	55	67
FLAIR_whole_Mode	105	107	109	86		106	100	111	134	79	84		149		104	128		128	192	158		157	173	93		109	106	79	126		93	103	98	141	119	82		96		71	120		138	161	99		135	110	91
FLAIR_whole_RMS	98.5777	101.254	101.627	90.9603		107.308	103.013	115.346	128.943	75.4095	89.8474		149.391		94.1753	147.051		114.719	181.058	155.654		150.242	154.606	85.8874		109.083	99.0773	81.7248	119.903		93.7536	102.973	100.403	142.408	124.907	83.9023		95.1729		72.9894	115.882		148.567	155.89	97.9273		133.046	101.334	92.7667
FLAIR_whole_SD	13.3217	12.3838	10.3311	12.1455		13.5212	11.9864	17.2055	16.5959	9.53952	12.8574		20.0308		12.2211	17.7317		15.9646	17.9731	13.8055		17.5397	20.61	10.3914		11.5493	13.4499	9.48926	11.3981		9.81642	9.36749	12.0522	17.0437	17.2549	7.68762		12.5365		10.927	14.6914		16.4852	18.0709	7.44299		12.1938	12.7608	10.1465
FLAIR_whole_Skewness	-0.767831	-0.263375	-0.816778	0.234897		-0.217244	-0.22626	-0.221829	-0.59862	-0.287441	0.201315		-0.277216		-0.68428	-0.0888181		-0.439756	-0.862618	-0.227975		-0.785757	-0.54864	-0.38503		-0.0697173	-1.25519	-0.134452	-0.342986		-0.544744	-0.361941	-0.167116	-0.242816	0.00792284	0.292109		0.357873		-0.0893332	-0.539897		0.0116733	-0.237869	-0.806904		-0.281678	-0.763948	-0.0288754
FLAIR_whole_Var	177.466	153.359	106.732	147.514		182.823	143.673	296.03	275.424	91.0024	165.312		401.234		149.356	314.414		254.867	323.034	190.592		307.64	424.772	107.981		133.386	180.899	90.0461	129.918		96.3621	87.7498	145.256	290.489	297.731	59.0995		157.163		119.399	215.837		271.763	326.556	55.3981		148.688	162.839	102.951
T2WI_whole_Entropy	6.65313	6.55233	6.33888	6.26452		6.58237		6.27704	6.60367	6.05566	6.56012	6.73124		6.91323	6.8246	6.83249	6.0996	6.86623	6.69626	5.93743	6.55183	6.2323	7.04443	6.36843	6.6682	6.73516	6.56637	6.1121	6.7987		6.29959		6.10576	6.77437	6.78502	5.68789	5.71805		6.71737	6.5326	5.90945	5.91815	6.2802	6.62413	5.84271	5.57817	6.1463	5.54749	6.33203
T2WI_whole_GLCMcontrast_1	1.0021	0.702334	0.592351	0.4043		0.592986		0.38721	0.512061	2.46355	0.493648	0.416954		0.241417	0.84771	0.596175	0.475778	0.674061	0.60615	0.16996	0.504345	0.609305	0.749574	0.293535	0.544111	1.23162	0.629308	0.211318	0.517466		0.701409		1.44186	0.656489	1.16321	1.2682	0.409942		0.635528	0.714523	1.06894	0.617362	0.701224	0.458502	0.0937076	0.174634	0.561286	2.83302	0.225711
T2WI_whole_GLCMcontrast_1_SD	0.257014	0.170305	0.140107	0.0861837		0.131177		0.101027	0.124959	0.576745	0.126763	0.0935291		0.0527626	0.201505	0.132245	0.108258	0.156286	0.155451	0.042019	0.118668	0.187399	0.18301	0.0712033	0.12897	0.329213	0.136437	0.0447732	0.140018		0.158735		0.289965	0.159003	0.268823	0.300399	0.0744701		0.151223	0.14855	0.27057	0.144334	0.132404	0.106765	0.0222323	0.0366053	0.126972	0.664681	0.0455648
T2WI_whole_GLCMcontrast_2	2.17715	1.45535	1.20598	0.803351		1.20765		0.78032	1.0901	4.86775	0.939604	0.86524		0.498463	1.83401	1.18089	0.960276	1.40516	1.18267	0.332187	1.00323	1.66472	1.56393	0.566084	1.09748	2.42168	1.19205	0.395438	1.02278		1.36148		2.60959	1.27621	2.30574	2.40918	0.737274		1.23519	1.35136	1.92783	1.23198	1.32509	0.862056	0.177701	0.325181	1.0814	5.48206	0.440082
T2WI_whole_GLCMcontrast_2_SD	0.5678	0.355826	0.283813	0.165963		0.269436		0.204032	0.265065	1.12518	0.224037	0.195945		0.110749	0.445577	0.252104	0.212346	0.326965	0.27387	0.0761745	0.222161	0.431538	0.371426	0.134089	0.257819	0.642087	0.234449	0.0754686	0.269535		0.29165		0.473079	0.293545	0.527246	0.537462	0.104021		0.283183	0.259013	0.397272	0.281425	0.223354	0.179097	0.0386907	0.058592	0.221865	1.17691	0.0921725
T2WI_whole_GLCMcontrast_3	3.45892	2.25415	1.8329	1.19327		1.82681		1.16242	1.68161	7.11608	1.34033	1.3211		0.770571	2.90731	1.73998	1.47746	2.16059	1.76374	0.492925	1.49097	2.60046	2.4096	0.825634	1.62147	3.54034	1.70114	0.554618	1.50753		1.98604		3.59184	1.8313	3.37783	3.39002	0.985381		1.80483	1.9237	2.60459	1.85756	1.8604	1.2282	0.255494	0.455079	1.56188	7.92847	0.634321
T2WI_whole_GLCMcontrast_3_SD	0.905408	0.555349	0.426948	0.24278		0.40418		0.302386	0.400899	1.57613	0.299458	0.301377		0.173301	0.709856	0.365066	0.332422	0.49834	0.392125	0.110182	0.32047	0.51203	0.562914	0.196868	0.375452	0.923361	0.319262	0.100011	0.384567		0.413392		0.587932	0.40344	0.743477	0.700895	0.114814		0.398321	0.342847	0.402763	0.426789	0.278858	0.235276	0.0513174	0.0745329	0.297656	1.62334	0.130307
T2WI_whole_GLCMcorrelation_1	0.951121	0.969	0.940948	0.920558		0.921701		0.917174	0.942525	0.83871	0.785778	0.947364		0.968946	0.95197	0.914336	0.941151	0.942251	0.963374	0.941359	0.919232	0.96868	0.943816	0.931784	0.945651	0.840657	0.85989	0.820587	0.883287		0.915784		0.76484	0.736304	0.844309	0.873463	0.761949		0.900065	0.780633	0.772499	0.937391	0.83021	0.882808	0.875371	0.838303	0.845053	0.871135	0.807121
T2WI_whole_GLCMcorrelation_1_SD	0.0132996	0.00754571	0.0142548	0.0180135		0.0166154		0.0228187	0.0136055	0.0321017	0.0593883	0.0116266		0.00694755	0.0114502	0.0194666	0.0137463	0.0136172	0.00925772	0.0144789	0.0185408	0.00942396	0.0139177	0.0192731	0.0128477	0.0427875	0.0284356	0.0345983	0.0327817		0.0189962		0.0460408	0.0597852	0.0304525	0.0295002	0.044031		0.0209967	0.0419632	0.070583	0.0160191	0.0318647	0.0271757	0.0287048	0.0330746	0.0341842	0.0302126	0.0389219
T2WI_whole_GLCMcorrelation_2	0.889118	0.936103	0.880464	0.840778		0.84453		0.833468	0.879088	0.702905	0.626263	0.893388		0.935898	0.897819	0.829145	0.884421	0.88003	0.928558	0.885608	0.841431	0.915981	0.882048	0.86098	0.889174	0.688529	0.743431	0.682993	0.782939		0.837445		0.583118	0.544604	0.711763	0.761029	0.5741		0.810854	0.61213	0.602097	0.877297	0.682864	0.781426	0.77569	0.703112	0.71233	0.752294	0.631829
T2WI_whole_GLCMcorrelation_2_SD	0.0308283	0.0155707	0.0285374	0.0347485		0.0320405		0.046151	0.0281238	0.0521542	0.08779	0.0231874		0.0145794	0.0241374	0.037923	0.0262429	0.0279824	0.0161129	0.0261829	0.0338421	0.0213726	0.028355	0.040753	0.0256067	0.080705	0.0460976	0.0507743	0.0557713		0.0344153		0.0694433	0.0764898	0.0498414	0.0506932	0.0641474		0.0393058	0.0636989	0.0971753	0.0304812	0.0509557	0.044461	0.0440184	0.0514739	0.0551539	0.0514875	0.0711201
T2WI_whole_GLCMcorrelation_3	0.820469	0.901508	0.819604	0.763508		0.77342		0.752787	0.815634	0.602684	0.501378	0.838974		0.90109	0.840831	0.748196	0.825844	0.816271	0.892902	0.830553	0.766697	0.869876	0.817444	0.791998	0.833914	0.548642	0.642948	0.5765	0.691111		0.764669		0.441273	0.407655	0.616117	0.665809	0.433385		0.727343	0.491814	0.486856	0.817894	0.559271	0.690723	0.68502	0.59235	0.599644	0.644953	0.482118
T2WI_whole_GLCMcorrelation_3_SD	0.0497525	0.0240309	0.0420496	0.0499028		0.0438577		0.0686288	0.0408284	0.0646475	0.103382	0.0351573		0.0226783	0.0370088	0.0534523	0.040373	0.0418606	0.0231121	0.0376197	0.0477456	0.0251026	0.0429222	0.0608912	0.0378855	0.113778	0.0593622	0.0622689	0.0750025		0.0476798		0.0776488	0.0879917	0.0609589	0.0637094	0.0735902		0.0543344	0.0722717	0.0785239	0.0444423	0.0608088	0.0571665	0.0538763	0.0587577	0.0679042	0.0684264	0.0900235
T2WI_whole_GLCMenergy_1	0.660245	0.642313	0.72551	0.828027		0.788462		0.840274	0.785027	0.703326	0.914323	0.824398		0.784574	0.706758	0.804816	0.872354	0.736349	0.692682	0.902276	0.850141	0.282941	0.740601	0.772214	0.770091	0.768143	0.886424	0.919093	0.896722		0.833408		0.870383	0.948513	0.703368	0.792697	0.958373		0.85038	0.867264	0.842666	0.738028	0.88803	0.898888	0.965394	0.962731	0.869194	0.762314	0.949897
T2WI_whole_GLCMenergy_1_SD	0.00445512	0.00352628	0.00379127	0.0024105		0.00297932		0.00305039	0.00313647	0.00681034	0.00314455	0.00249034		0.0017894	0.00334063	0.00343439	0.00219469	0.00380662	0.00256187	0.00107056	0.00272812	0.00429776	0.00329075	0.0029866	0.00359372	0.00675346	0.00243324	0.00178041	0.00202813		0.00299136		0.00451252	0.00168765	0.00685067	0.00519523	0.00136249		0.0028815	0.00386807	0.00500028	0.00384332	0.00303928	0.00230665	0.000540606	0.000972075	0.00331077	0.00696212	0.00178154
T2WI_whole_GLCMenergy_2	0.64419	0.6292	0.710894	0.818067		0.776543		0.829899	0.772984	0.679039	0.904444	0.814155		0.777351	0.694279	0.791635	0.864239	0.721261	0.683838	0.898409	0.839904	0.268982	0.728141	0.761162	0.757224	0.744737	0.877316	0.912257	0.889353		0.821409		0.852926	0.94227	0.679076	0.774385	0.952921		0.839397	0.853204	0.827315	0.723935	0.875145	0.890692	0.963466	0.959032	0.856569	0.737688	0.943109
T2WI_whole_GLCMenergy_2_SD	0.00803336	0.00640678	0.00685712	0.00438487		0.00553015		0.00572469	0.00590765	0.0123638	0.00535436	0.00454743		0.00338479	0.00611457	0.00626804	0.00379873	0.00687164	0.00423779	0.00193144	0.00467021	0.00478871	0.00576514	0.00543472	0.00635569	0.011958	0.00404374	0.00316609	0.00381411		0.00545683		0.00753514	0.0029875	0.0124159	0.00919526	0.00200665		0.00536019	0.00643441	0.00758753	0.00681408	0.00518664	0.00384956	0.000876028	0.00156578	0.00565154	0.0112167	0.00320099
T2WI_whole_GLCMenergy_3	0.62914	0.617016	0.697323	0.808826		0.765482		0.820169	0.761664	0.657605	0.895894	0.804609		0.770423	0.682576	0.779369	0.856493	0.707341	0.675762	0.894696	0.83048	0.260858	0.716487	0.750879	0.745624	0.723592	0.869427	0.906056	0.882391		0.810086		0.838153	0.936947	0.657683	0.759174	0.94865		0.829136	0.841207	0.814653	0.710955	0.864127	0.883336	0.961746	0.955838	0.845179	0.716662	0.93735
T2WI_whole_GLCMenergy_3_SD	0.0113773	0.00911109	0.00966733	0.00617528		0.00775295		0.00818572	0.00845383	0.0168622	0.00711567	0.00644984		0.00489093	0.00873111	0.0088404	0.00542957	0.00959776	0.00572771	0.00274668	0.00640618	0.00509217	0.00812085	0.00781062	0.00887987	0.0167459	0.00539491	0.00433728	0.00543874		0.00772853		0.00955861	0.00407774	0.0169304	0.011985	0.00240676		0.00753481	0.00825998	0.00900151	0.00961918	0.00654511	0.00507606	0.00114498	0.00201101	0.00765539	0.0147674	0.00413436
T2WI_whole_GLCMhomogeniety_1	0.945047	0.965267	0.966418	0.98033		0.971304		0.975933	0.970155	0.947008	0.9836	0.972295		0.984368	0.958531	0.969725	0.983014	0.964572	0.977986	0.993999	0.976927	0.874726	0.963929	0.97627	0.965465	0.951111	0.983427	0.988272	0.982628		0.978947		0.969378	0.988501	0.951036	0.969798	0.990923		0.98283	0.973096	0.967654	0.971833	0.977336	0.987168	0.996773	0.994386	0.977676	0.949458	0.990512
T2WI_whole_GLCMhomogeniety_1_SD	0.00955361	0.00670915	0.00615002	0.00355687		0.00523399		0.0050477	0.00499094	0.01014	0.00358635	0.00449214		0.00306942	0.00728689	0.00514367	0.00320584	0.00619379	0.00459172	0.00130213	0.00401922	0.0164986	0.00626488	0.00443761	0.00620582	0.00838025	0.0029739	0.00206854	0.00309719		0.00392257		0.00483389	0.00188105	0.00998761	0.00592396	0.00145597		0.00360116	0.00468712	0.00596564	0.00578832	0.00354874	0.00271321	0.000687602	0.00107236	0.00383828	0.00900789	0.00175828
T2WI_whole_GLCMhomogeniety_2	0.912968	0.939541	0.943319	0.966302		0.952251		0.960771	0.951953	0.911534	0.973094	0.956485		0.97136	0.933121	0.950466	0.970506	0.941188	0.959599	0.988876	0.962885	0.818418	0.941323	0.959958	0.944924	0.923094	0.972159	0.980754	0.972667		0.963231		0.951292	0.981915	0.917447	0.948703	0.98566		0.968867	0.95732	0.949166	0.948473	0.963598	0.977243	0.994364	0.990428	0.963183	0.918258	0.984258
T2WI_whole_GLCMhomogeniety_2_SD	0.0123842	0.00986105	0.00857947	0.00504904		0.00741636		0.00711066	0.00657261	0.0140978	0.00483676	0.00545615		0.0050204	0.00975333	0.0069001	0.004472	0.00858882	0.0072625	0.00217637	0.00518792	0.0160035	0.00814712	0.00617646	0.00783055	0.0112334	0.00399432	0.00276261	0.00394478		0.00589053		0.00628442	0.00251317	0.0147938	0.00849188	0.00170609		0.00594694	0.00609594	0.00706142	0.00927478	0.0043493	0.00405613	0.000991725	0.00145623	0.00518634	0.0116699	0.00258577
T2WI_whole_GLCMhomogeniety_3	0.890853	0.92015	0.926129	0.955704		0.938464		0.950095	0.939326	0.886783	0.965512	0.946226		0.960802	0.915246	0.93691	0.961215	0.924024	0.9446	0.98454	0.952978	0.790495	0.925401	0.947887	0.93109	0.903029	0.964	0.975328	0.965593		0.951126		0.938572	0.977434	0.89272	0.933461	0.9822		0.957513	0.946313	0.936958	0.929534	0.954212	0.969532	0.992493	0.987544	0.952618	0.896221	0.979827
T2WI_whole_GLCMhomogeniety_3_SD	0.0149003	0.0119725	0.0106091	0.00626911		0.00911031		0.00870105	0.00775576	0.0166077	0.00566734	0.00623075		0.00628307	0.0116564	0.00839791	0.00521591	0.0103118	0.00884412	0.00280532	0.00624417	0.0131956	0.00971187	0.00785944	0.00941932	0.014108	0.00468033	0.0034554	0.00485014		0.00713667		0.00737439	0.00302185	0.0179362	0.01029	0.00181989		0.00746495	0.00696203	0.00744535	0.0115215	0.00479444	0.00475693	0.00111568	0.00164816	0.00627313	0.0137916	0.00306126
T2WI_whole_GLRLMGln	755.241	1925.17	1635.31	1084.04		867.571		854.524	820.936	400.625	201.767	954.789		1471.74	1039.34	538.6	425.039	1042.89	3859.33	1205.56	1486.7	19099	1448.26	1059.16	885.564	192.853	320.203	321.345	376.908		614.868		132.804	84.8496	376.369	322.76	236.271		246.731	110.662	208.068	425.555	281.48	827.767	205.759	268.023	287.064	292.187	104.707
T2WI_whole_GLRLMGln_SD	452.735	558.375	876.837	798.43		586.886		559.114	366.204	214.349	136.941	463.464		662.552	686.551	283.346	223.674	446.541	2560.12	1105.43	738.91	3918.25	857.039	618.369	469.523	124.553	287.378	248.355	309.84		222.191		79.4276	75.1865	198.553	112.458	161.422		122.392	86.2006	168.268	375.33	134.404	328.256	191.595	137.05	163.738	169.281	80.7977
T2WI_whole_GLRLMHrge	755.241	1925.17	1635.31	1084.04		867.571		854.524	820.936	400.625	201.767	954.789		1471.74	1039.34	538.6	425.039	1042.89	3859.33	1205.56	1486.7	19099	1448.26	1059.16	885.564	192.853	320.203	321.345	376.908		614.868		132.804	84.8496	376.369	322.76	236.271		246.731	110.662	208.068	425.555	281.48	827.767	205.759	268.023	287.064	292.187	104.707
T2WI_whole_GLRLMHrge_SD	452.735	558.375	876.837	798.43		586.886		559.114	366.204	214.349	136.941	463.464		662.552	686.551	283.346	223.674	446.541	2560.12	1105.43	738.91	3918.25	857.039	618.369	469.523	124.553	287.378	248.355	309.84		222.191		79.4276	75.1865	198.553	112.458	161.422		122.392	86.2006	168.268	375.33	134.404	328.256	191.595	137.05	163.738	169.281	80.7977
T2WI_whole_GLRLMLre	18.0538	41.8619	30.6794	26.0833		20.8498		13.4577	19.54	22.7952	6.72905	11.1108		69.2223	22.9732	14.7399	28.729	23.4081	71.2018	52.6004	15.2238	475.246	21.2836	30.0213	15.0871	7.93376	13.4654	14.611	14.2168		34.5591		6.49427	7.01696	15.346	20.9331	10.3864		48.6643	8.9845	9.31119	45.7872	8.95058	32.2771	32.7641	20.0539	15.9195	17.4836	11.4845
T2WI_whole_GLRLMLre_SD	8.88761	10.9237	11.1054	12.8815		6.70164		3.90048	7.51367	10.5897	3.79518	2.94806		33.5088	9.85131	8.15101	10.8699	8.15083	47.4887	26.9218	4.07786	450.423	9.2868	18.5478	5.87794	3.53659	6.51914	7.21411	4.50664		8.87597		1.65972	3.89562	5.75959	9.17312	7.14363		19.8832	3.6161	4.85755	12.4744	2.37535	32.9571	28.8291	9.04385	7.49288	7.35784	3.5915
T2WI_whole_GLRLMLrge	146.517	142.835	142.133	138.17		161.917		121.409	146.5	186.522	112.246	133.155		98.0182	154.278	128.996	170.789	134.787	130.495	145.054	132.623	42.7174	134.274	108.568	143.49	140.121	141.983	149.677	161.668		150.255		144.725	171.197	143.569	144.393	177.354		156.236	172.835	144.188	178.13	159.029	113.586	140.885	172.556	158.148	195.276	192.195
T2WI_whole_GLRLMLrge_SD	11.316	15.9129	28.0755	46.0155		30.042		37.7263	20.3373	28.8623	32.0437	34.9807		16.52	19.3316	20.3812	16.8598	32.3105	23.1019	50.0881	25.7825	9.81986	19.8405	35.218	23.9735	15.8746	21.307	43.9325	7.75891		36.7593		39.9278	36.4511	45.0833	23.8531	22.3902		14.7718	45.4466	6.03159	25.7606	19.5649	26.8337	30.4989	38.3395	21.0116	25.8629	35.3291
T2WI_whole_GLRLMRln	1209.67	2161.73	1512.27	994.23		935.189		1271.12	1172.42	367.697	433.759	1795.06		1339.35	1597.11	868.068	313.531	1471.45	2849.34	615.38	2300.79	57989.1	2218.99	1068.44	1335.38	420.926	465.245	381.064	464.747		474.072		218.62	152.318	510.118	246.926	319.154		192.549	194.215	237.025	213.831	399.976	973.001	179.706	256.052	334.566	331.389	118.294
T2WI_whole_GLRLMRln_SD	520.603	679.581	751.508	621.486		630.686		887.497	473.129	213.069	215.178	817.116		386.449	1137.37	347.579	179	654.738	1724.76	387.569	1002.96	23461.4	1111.47	386.234	840.249	234.128	263.049	249.924	345.433		260.523		95.8158	145.039	248.121	61.946	215.119		146.449	171.53	151.519	163.402	193.646	464.225	79.1844	156.487	195.372	248.325	118.675
T2WI_whole_GLRLMRp	1.44086	0.959047	1.08219	1.19183		1.22662		1.48472	1.34584	1.2519	2.08735	1.60922		0.759361	1.28998	1.51965	1.01024	1.25006	0.807528	0.844645	1.45517	0.894778	1.30632	1.24665	1.42768	1.95609	1.53804	1.47957	1.42504		0.961831		1.94462	2.07792	1.54075	1.24706	1.74394		0.811116	1.76563	1.77169	0.80192	1.71972	1.09478	1.36107	1.24707	1.43182	1.33929	1.5129
T2WI_whole_GLRLMRp_SD	0.405699	0.0938003	0.160724	0.318935		0.189382		0.195051	0.219546	0.386881	0.513693	0.185105		0.140148	0.264756	0.370942	0.155253	0.153079	0.253297	0.243911	0.159138	0.233006	0.240099	0.524172	0.238305	0.56158	0.330138	0.276128	0.222865		0.145551		0.205539	0.651856	0.619158	0.292213	0.350492		0.119788	0.378313	0.456207	0.128575	0.200068	0.224538	0.640163	0.246797	0.360482	0.251933	0.168257
T2WI_whole_GLRLMSre	0.48455	0.371932	0.383743	0.408647		0.393778		0.47192	0.468138	0.376105	0.603284	0.504601		0.286434	0.459853	0.477373	0.30167	0.460174	0.291044	0.27868	0.490681	0.548688	0.457405	0.426916	0.454215	0.58347	0.482682	0.477674	0.443269		0.326779		0.560782	0.586543	0.467482	0.418679	0.53101		0.279663	0.495918	0.513048	0.243921	0.515616	0.352024	0.45952	0.397235	0.453147	0.428918	0.441938
T2WI_whole_GLRLMSre_SD	0.094452	0.0285335	0.0365582	0.0811728		0.0426287		0.048715	0.0570954	0.0548503	0.117947	0.0519048		0.0393313	0.0517832	0.0864168	0.0423693	0.0404747	0.0779694	0.0887428	0.0400922	0.0472421	0.0635112	0.117028	0.0622308	0.127748	0.0760672	0.0583671	0.0683509		0.052039		0.0541181	0.141052	0.0891835	0.0545735	0.0943779		0.0324812	0.0912734	0.0908466	0.0390623	0.0539815	0.0494165	0.143563	0.072373	0.0826827	0.052133	0.0649259
T2WI_whole_Kurtosis	2.34342	2.73479	2.97695	2.95314		2.28266		3.22209	2.21767	2.30765	2.79451	2.284		2.63847	2.45868	2.53788	2.80164	3.7416	3.14553	11.7446	2.81956	4.0305	2.31567	5.39812	2.55634	2.74796	3.30761	5.89443	2.06375		3.46417		3.39399	2.1968	3.5839	3.23016	3.34201		2.70383	2.20077	3.93723	2.64977	3.32906	3.57505	10.21	3.34278	2.98352	2.90703	3.88464
T2WI_whole_Max	200	231	255	227		238		181	226	163	188	220		233	232	250	150	251	255	255	243	255	255	250	255	221	226	224	247		230		147	234	255	151	149		250	192	200	155	228	235	243	143	195	124	224
T2WI_whole_Mean	140.491	142.433	152.512	121.034		151.748		92.9014	142.356	123.709	95.5376	129.301		118.092	163.603	146.754	109.946	147.283	145.395	119.176	145.436	45.9697	165.538	116.34	149.391	132.945	136.112	116.372	180.478		142.462		93.2555	177.411	148.658	91.2456	104.174		158.477	123.811	136.029	103.042	146.58	119.096	133.86	86.7117	123.29	100.528	133.306
T2WI_whole_Median	142	145	155	120		152		92	142	122	87	127		113	167	143	111	146	145	119	146	15	167	115	148	129	139	114	183		140		92	183	148	90	104		157	122	136	104	148	117	136	86	122	104	128
T2WI_whole_Min	70	35	74	44		74		40	65	72	27	45		39	61	74	58	57	14	11	63	1	75	57	73	77	31	71	97		63		41	88	69	30	64		88	71	85	62	80	29	43	48	75	55	91
T2WI_whole_Mode	148	155	170	106		170		94	141	119	75	109		96	172	127	110	134	147	116	151	6	179	119	132	110	147	113	203		135		99	193	150	81	107		150	111	143	109	154	111	137	82	116	110	117
T2WI_whole_RMS	142.702	144.351	153.886	122.552		153.64		94.858	144.429	124.907	99.8215	132.1		122.087	166.102	149.547	111.368	150.239	147.557	120.562	147.278	68.5541	168.773	118.246	151.546	135.895	138.193	117.902	182.852		143.817		94.9719	180.195	151.172	92.2952	105.032		160.723	126.163	136.884	104.113	147.841	121.571	135.296	87.5058	124.527	101.334	135.607
T2WI_whole_SD	25.0206	23.4516	20.5179	19.2262		24.0403		19.1671	24.3804	17.2549	28.9327	27.052		30.9756	28.7025	28.7704	17.7455	29.6545	25.1683	18.2298	23.2188	50.8572	32.887	21.1492	25.466	28.1623	23.8948	18.9331	29.3703		19.6971		17.9784	31.5586	27.4546	13.8806	13.3997		26.7786	24.2482	15.2777	14.8976	19.2673	24.402	19.662	11.7626	17.5131	12.7608	24.8827
T2WI_whole_Skewness	-0.131279	-0.410751	-0.318094	0.429035		-0.00715185		0.425822	0.00991599	0.00792284	0.876299	0.234885		0.504664	-0.381477	0.355545	-0.407662	0.568029	0.0134527	0.160398	-0.00433803	1.20691	0.0447591	0.887539	0.183945	0.534442	-0.332424	1.311	-0.263209		0.499885		0.38641	-0.435981	0.373463	0.453747	0.480653		0.347023	0.148794	0.331348	0.0351383	-0.117523	0.460085	-0.478667	0.16385	0.108289	-0.763948	1.16544
T2WI_whole_Var	626.029	549.976	420.982	369.645		577.935		367.377	594.402	297.731	837.102	731.81		959.488	823.833	827.738	314.902	879.388	633.441	332.327	539.112	2586.46	1081.55	447.287	648.517	793.113	570.962	358.461	862.615		387.975		323.224	995.946	753.758	192.671	179.552		717.093	587.973	233.408	221.938	371.231	595.456	386.596	138.358	306.71	162.839	619.151
[truncated: 1 more columns]

## Sheet: Raw analyzed data_Osaka
Type	T2FLH	T2FLH	T2FLH	T2FLH	T2FLH	T2FLH	T2FLH	T2FLH	T2FLH	T2FLH	T2FLH	T2FLH	T2FLH	T2FLH	T2FLH	T2FLH	T2FLH	T2FLH	T2FLH	T2FLH	T2FLH	T2FLH	T2FLH	T2FLH	T2FLH	nCET	nCET	nCET	nCET	nCET	nCET	nCET	nCET	nCET	nCET	nCET	nCET	nCET	nCET	nCET	nCET	nCET	nCET	nCET	nCET	nCET	nCET	nCET	nCET
Image ID	1	2	3	4	5	6	7	8	9	10	11	12	13	14	15	16	17	18	19	20	21	22	23	24	25	1	2	3	4	5	6	7	8	9	10	11	12	13	14	15	16	17	18	19	20	21	22	23	24
FLAIR_whole_Mean	169.92		124.742	199.65	71.3964	90.7738	74.322	125.13	95.9728	109.026	101.594	101.985		113.636	122.187	86.2616	96.7724	142.104	121.704	104.523	105.761	86.9241	101.808	84.5605	112.382	142.153		97.8368	184.54	63.724	83.7349	64.9932	98.1034	78.3815	81.1082	99.0653	91.0594		103.873	107.449	83.1481	82.6561	110.424	108.741	88.5069	96.5523	83.2236	78.2654	77.5833
FLAIR_whole_SD	17.2994		27.7055	27.3592	7.28914	14.27	10.6412	12.4833	8.5395	11.405	10.6121	10.4667		11.9111	11.9248	9.78617	11.2265	27.0089	11.3041	9.77733	11.9177	9.48996	9.86167	6.71639	10.6875	17.8646		28.956	31.7833	7.77439	20.2531	10.5602	17.3599	16.5075	19.0289	11.4501	8.77713		10.7181	12.461	11.721	13.9608	19.1141	9.7528	13.6456	13.3594	10.6798	13.271	10.2874
FLAIR_whole_Var	299.271		767.595	748.525	53.1316	203.633	113.236	155.832	72.923	130.075	112.617	109.552		141.873	142.201	95.7691	126.035	729.481	127.782	95.5961	142.031	90.0594	97.2525	45.1099	114.223	319.145		838.451	1010.18	60.4411	410.189	111.518	301.367	272.498	362.099	131.104	77.038		114.878	155.277	137.383	194.903	365.349	95.117	186.202	178.474	114.058	176.12	105.831
FLAIR_whole_RMS	170.798		127.781	201.516	71.7675	91.8885	75.0799	125.751	96.3519	109.62	102.147	102.521		114.259	122.767	86.8141	97.4214	144.648	122.228	104.979	106.43	87.4404	102.285	84.8264	112.889	143.271		102.032	187.256	64.1965	86.1493	65.8455	99.6274	80.1008	83.3103	99.7248	91.4814		104.425	108.169	83.9701	83.8267	112.066	109.177	89.5526	97.4721	83.906	79.3824	78.2622
FLAIR_whole_Max	205		200	255	95	173	108	156	126	133	136	132		147	152	114	135	243	156	139	142	118	125	98	137	190		204	255	94	188	93	145	111	130	126	117		130	140	112	143	178	132	127	128	134	107	99
FLAIR_whole_Min	63		66	123	37	5	30	54	54	51	33	69		79	74	32	30	55	36	57	61	44	65	63	66	33		15	19	8	8	5	4	1	13	7	18		47	34	9	5	1	56	1	53	12	19	14
FLAIR_whole_Median	171		119	198	71	92	74	125	95	111	102	101		113	122	86	97	141	122	106	106	85	102	84	114	142		96	187	65	81	66	99	82	83	101	92		106	108	84	84	108	109	90	97	85	79	79
FLAIR_whole_Mode	190		121	255	68	101	75	127	92	118	102	97		107	114	83	96	145	117	114	107	81	101	81	116	142		118	188	65	76	66	101	85	88	102	93		107	106	91	88	103	103	92	99	85	79	82
FLAIR_whole_Entropy	6.04585		6.61211	6.61466	4.8714	5.76323	5.41715	5.58925	5.11899	5.42874	5.44287	5.38506		5.5677	5.55369	4.95816	5.45411	6.63705	5.52456	5.22048	5.60574	5.18112	5.31218	4.71408	5.39392	6.04059		6.68015	6.87808	4.92991	6.29227	5.26642	6.00001	5.84386	6.17905	5.40028	4.92744		5.34104	5.52919	5.47244	5.71007	6.09148	5.28238	5.72201	5.68321	5.22227	5.66122	5.18238
FLAIR_whole_Kurtosis	2.68105		2.88239	2.23757	3.515	2.94565	2.59157	3.02134	3.23651	3.68241	3.46513	2.51036		2.38677	2.26731	9.76128	3.99011	3.76889	3.03894	2.82406	2.70215	3.66641	2.79491	2.54465	3.30328	5.54825		3.22751	5.24514	4.7662	3.01083	6.54028	5.61628	5.2119	3.56835	7.2119	9.95316		3.88224	6.03289	4.5796	6.59329	6.87154	3.36377	4.51635	2.05303	9.8627	3.8697	9.33503
FLAIR_whole_Skewness	-0.42397		0.748414	0.0839247	0.157343	-0.0962549	0.256593	-0.379004	0.284538	-0.856355	-0.0742382	0.0937728		0.25004	0.0590034	-1.15528	0.162851	0.66873	-0.237549	-0.530547	-0.0159418	0.682818	-0.186246	-0.172797	-0.601327	-0.396121		0.572615	-0.853911	-0.635829	0.421337	-1.33565	-0.828359	-1.3529	-0.585652	-1.38624	-1.80732		-0.647913	-0.978245	-0.682052	-1.05904	-0.360519	-0.426924	-0.781032	-0.0331598	-1.59796	-0.55907	-1.74009
FLAIR_whole_GLCMcontrast_1	3.12019		1.0804	2.00094	0.991213	0.682983	1.15939	1.84274	0.818929	1.79602	1.32636	0.688164		0.686173	0.526037	1.04603	0.79137	0.470874	1.53081	0.793129	0.999422	0.965692	1.00343	1.49068	1.56465	6.45689		2.14972	2.3012	2.30751	0.661267	2.48172	2.90981	2.40061	1.74609	1.42694	2.71631		2.66869	1.02472	3.20951	1.12083	1.53448	2.3915	1.77382	1.70943	1.98354	3.01207	5.67222
FLAIR_whole_GLCMcontrast_2	6.45043		2.33095	3.9025	2.03673	1.38632	2.38644	3.87462	1.69734	3.66965	2.63475	1.49555		1.45679	1.09661	1.75568	1.60048	0.973287	3.11427	1.62517	2.05686	1.81764	2.13637	2.58454	3.32803	12.1292		4.28825	4.50321	4.61244	1.28431	4.99661	5.66799	4.68618	3.36861	2.85879	5.40111		5.12634	2.01764	6.37012	2.19922	2.93044	4.87384	3.44354	3.3602	3.98523	5.86431	11.2987
FLAIR_whole_GLCMcontrast_3	9.80848		3.56724	5.65986	3.08921	2.08431	3.6141	5.98616	2.58286	5.52894	3.9074	2.34485		2.24786	1.68332	2.18603	2.40352	1.48404	4.70276	2.45721	3.11804	2.55946	3.30275	3.43001	5.17129	16.9442		6.33682	6.48886	6.86746	1.84617	7.37241	8.20347	6.74593	4.85791	4.28533	8.01837		7.39953	2.95153	9.38112	3.20572	4.19033	7.35913	4.99064	4.93533	5.90792	8.49105	16.5203
FLAIR_whole_GLCMcorrelation_1	0.899668		0.899637	0.822196	0.911639	0.931746	0.939465	0.943273	0.871769	0.925285	0.938059	0.943339		0.943455	0.931338	0.652826	0.924774	0.930524	0.939501	0.941588	0.955337	0.772826	0.933108	0.655141	0.939979	0.7249		0.900759	0.844638	0.90774	0.878383	0.912361	0.847948	NaN	0.882897	0.949345	0.873277		0.885138	0.91533	0.915118	0.892809	0.867329	0.932488	0.909104	0.911282	0.923541	0.837321	0.865172
FLAIR_whole_GLCMcorrelation_2	0.797604		0.788071	0.667661	0.823877	0.862445	0.875219	0.88103	0.77205	0.849448	0.877101	0.87796		0.880848	0.860111	0.421525	0.849485	0.861164	0.879669	0.881093	0.908435	0.596935	0.856215	0.441248	0.871337	0.509459		0.803959	0.700706	0.818961	0.767275	0.827007	0.719367	NaN	0.776091	0.899575	0.770141		0.783785	0.834898	0.833192	0.791537	0.750385	0.864155	0.826762	0.827051	0.848639	0.697372	0.735465
FLAIR_whole_GLCMcorrelation_3	0.700452		0.679213	0.533633	0.740389	0.794579	0.81169	0.817218	0.694615	0.77653	0.818273	0.810813		0.817703	0.792413	0.28375	0.776759	0.794793	0.821843	0.821027	0.861706	0.464015	0.779979	0.306504	0.801044	0.356506		0.712344	0.575782	0.734133	0.669273	0.747965	0.615181	NaN	0.679648	0.851049	0.694904		0.693529	0.760423	0.756466	0.698432	0.649163	0.796099	0.753948	0.748209	0.778346	0.586384	0.618527
FLAIR_whole_GLCMenergy_1	0.642608		0.789822	0.828986	0.817033	0.788925	0.650418	0.610378	0.779484	0.758588	0.765077	0.772148		0.785927	0.860211	0.959485	0.861198	0.812185	0.655521	0.804326	0.614178	0.911457	0.707141	0.92128	0.619369	0.680943		0.511132	0.850195	0.64021	0.85297	0.596177	0.700447	0.794753	0.771966	0.762257	0.649483		0.760517	0.883012	0.601643	0.837907	0.819399	0.513554	0.748755	0.6748	0.605752	0.748495	0.630274
FLAIR_whole_GLCMenergy_2	0.616557		0.768824	0.805617	0.803994	0.776248	0.635174	0.590979	0.76816	0.741178	0.752216	0.75845		0.771737	0.852408	0.953349	0.852092	0.799737	0.640727	0.792373	0.599737	0.900278	0.692176	0.910436	0.600541	0.641502		0.481022	0.832013	0.618305	0.839013	0.577522	0.677409	0.777294	0.752635	0.751702	0.627861		0.739978	0.874158	0.57767	0.823604	0.804517	0.490888	0.735183	0.655963	0.581136	0.72534	0.593992
FLAIR_whole_GLCMenergy_3	0.592541		0.749983	0.786844	0.791732	0.764503	0.621407	0.573524	0.757975	0.725233	0.740357	0.745407		0.758352	0.844984	0.949636	0.843604	0.788279	0.62795	0.781233	0.586414	0.890801	0.678378	0.903424	0.583377	0.611457		0.45461	0.815935	0.598834	0.826544	0.561924	0.657827	0.761843	0.735223	0.741844	0.608757		0.721432	0.865987	0.556701	0.81063	0.791265	0.472172	0.723123	0.638672	0.560011	0.704993	0.562332
FLAIR_whole_GLCMhomogeniety_1	0.929936		0.958866	0.950041	0.970578	0.978318	0.951794	0.947951	0.964345	0.96152	0.973132	0.964249		0.967837	0.980561	0.989057	0.981338	0.975615	0.964171	0.9732	0.955161	0.981092	0.958743	0.975409	0.945658	0.916799		0.929149	0.962802	0.948907	0.979418	0.932288	0.95103	0.962377	0.963737	0.975859	0.950246		0.962093	0.982908	0.9427	0.976327	0.972878	0.922766	0.970466	0.953617	0.943692	0.955743	0.93105
FLAIR_whole_GLCMhomogeniety_2	0.895516		0.934084	0.930385	0.951869	0.961572	0.921377	0.912493	0.943035	0.935803	0.953372	0.942039		0.946867	0.967729	0.983315	0.968269	0.958601	0.937421	0.955108	0.924361	0.969155	0.931793	0.965313	0.910399	0.869554		0.876658	0.945138	0.913226	0.963844	0.892901	0.918388	0.93845	0.938745	0.957972	0.915601		0.935122	0.971309	0.903076	0.958676	0.953356	0.871942	0.948975	0.921798	0.904754	0.925289	0.882122
FLAIR_whole_GLCMhomogeniety_3	0.868595		0.916154	0.916253	0.939088	0.948559	0.902125	0.888262	0.929788	0.917812	0.939187	0.927732		0.932541	0.959243	0.980029	0.959131	0.946168	0.918806	0.942595	0.904777	0.961012	0.91405	0.959644	0.886385	0.834064		0.83773	0.93156	0.888094	0.951894	0.86889	0.89493	0.9215	0.920371	0.945306	0.891919		0.915544	0.962984	0.874863	0.945525	0.938902	0.839431	0.933717	0.900542	0.877956	0.902885	0.84586
FLAIR_whole_GLRLMSre	0.533343		0.53356	0.671119	0.396671	0.394466	0.403406	0.374006	0.432827	0.373071	0.318164	0.351823		0.337349	0.343862	0.622577	0.402146	0.44636	0.317067	0.347533	0.284983	0.511157	0.360716	0.605524	0.359984	0.562685		0.451437	0.672778	0.406955	0.458148	0.518185	0.530783	0.551661	0.488729	0.316526	0.391303		0.349899	0.412602	0.42607	0.458103	0.480255	0.316778	0.438694	0.335754	0.422846	0.469273	0.450973
FLAIR_whole_GLRLMLre	12.6403		9.92035	4.57855	18.0479	25.2766	24.2255	41.9657	19.3447	24.5128	39.8691	24.2924		37.453	35.8713	6.64814	19.3301	21.1458	44.481	35.6176	56.2329	9.42274	46.5656	6.15937	46.2004	6.42618		13.4171	4.07727	17.0384	14.5277	13.0887	12.6607	9.71571	12.5128	40.9153	20.4111		29.8895	20.9454	21.4362	15.3439	12.9244	32.2868	19.6433	33.2439	18.417	15.7097	15.8238
FLAIR_whole_GLRLMGln	398.24		202.424	153.116	618.77	1068.04	1066.29	933.849	623.066	385.277	1190.04	456.52		615.866	650.123	69.1165	520.261	519.971	1199.35	893.717	1560.01	197.782	840.703	90.3995	762.966	115.591		473.441	131.236	559.173	253.458	844.597	398.77	420.142	245.79	1109.46	544.568		286.731	305.609	629.856	473.524	520.85	496.222	759.024	566.365	785.075	206.798	327.923
FLAIR_whole_GLRLMRp	1.60488		1.6908	2.3198	1.27282	1.15362	1.18567	0.987259	1.40095	1.14205	0.913564	1.11195		0.945746	1.01453	2.23934	1.22658	1.29683	0.91428	0.99942	0.809438	1.74468	1.01697	2.03738	0.979143	2.03532		1.45631	2.39189	1.30388	1.46409	1.56424	1.66769	1.7554	1.57277	0.922843	1.22567		1.04773	1.2321	1.25125	1.43308	1.51142	0.973803	1.36501	1.03822	1.32726	1.50965	1.37582
FLAIR_whole_GLRLMRln	503.164		415.947	316.722	511.554	960.857	1004.37	713.264	431.881	321.479	771.53	288.144		390.83	352.835	86.257	406.394	678.339	613.395	647.496	937.299	198.781	517.702	113.091	479.122	189.875		714.304	347.307	576.985	431.058	1301.96	593.632	932.109	438.977	878.634	400.345		207.529	307.601	729.31	603.401	705.683	248.842	810.236	385.861	771.482	263.924	356.813
FLAIR_whole_GLRLMLrge	192.867		149.565	182.562	181.68	161.828	165.698	192.358	191.307	196.143	186.191	193.577		190.847	202.173	208.562	194.982	164.73	197.684	190.963	177.519	194.358	191.064	223.39	197.245	187.17		128.262	166.623	175.345	131.437	167.553	150.139	165.741	145.223	187.202	201.529		188.278	191.02	178.791	146.406	131.642	215.294	161.157	175.958	163.207	183.098	178.406
FLAIR_whole_GLRLMHrge	398.24		202.424	153.116	618.77	1068.04	1066.29	933.849	623.066	385.277	1190.04	456.52		615.866	650.123	69.1165	520.261	519.971	1199.35	893.717	1560.01	197.782	840.703	90.3995	762.966	115.591		473.441	131.236	559.173	253.458	844.597	398.77	420.142	245.79	1109.46	544.568		286.731	305.609	629.856	473.524	520.85	496.222	759.024	566.365	785.075	206.798	327.923
FLAIR_whole_GLCMcontrast_1_SD	0.753809		0.282185	0.479618	0.239274	0.149639	0.273374	0.453811	0.221995	0.434516	0.288092	0.193366		0.157186	0.123289	0.242556	0.194813	0.107021	0.3887	0.185466	0.227813	0.180437	0.245929	0.342044	0.386048	1.42828		0.481164	0.526876	0.552336	0.154477	0.563032	0.661587	0.68603	0.354259	0.314603	0.674015		0.592249	0.228642	0.750205	0.238864	0.328668	0.525826	0.375356	0.368563	0.417294	0.639542	1.43122
FLAIR_whole_GLCMcontrast_2_SD	1.56969		0.606086	0.921092	0.49607	0.298724	0.565036	0.97214	0.46027	0.946316	0.556989	0.43011		0.337378	0.255771	0.32602	0.39254	0.219051	0.797075	0.380344	0.468978	0.30178	0.524159	0.429477	0.826563	2.56002		0.966536	1.02847	1.08195	0.294378	1.09618	1.2396	1.31668	0.649211	0.622997	1.31491		1.08426	0.431722	1.46102	0.45737	0.593556	1.08748	0.712393	0.702706	0.829865	1.19411	2.79848
FLAIR_whole_GLCMcontrast_3_SD	2.38169		0.891018	1.34376	0.755191	0.438763	0.842832	1.49643	0.693028	1.45615	0.801965	0.656619		0.505505	0.387523	0.320443	0.578899	0.32756	1.19853	0.570532	0.693735	0.392645	0.783548	0.441473	1.26799	3.43277		1.41498	1.48337	1.58566	0.407548	1.54557	1.71874	1.83717	0.889732	0.919718	1.92242		1.52707	0.602564	2.10627	0.640924	0.820309	1.63899	0.999236	0.992894	1.18838	1.67563	3.96557
FLAIR_whole_GLCMcorrelation_1_SD	0.0240571		0.0250992	0.0398575	0.0217623	0.0149091	0.0138086	0.0139975	0.0313114	0.0152514	0.0135358	0.0167151		0.0131813	0.015969	0.0640131	0.0168026	0.0149837	0.013955	0.0135952	0.00941551	0.0397651	0.017463	0.0947797	0.0146999	0.0631367		0.0218886	0.0346324	0.0207082	0.0273322	0.0201026	0.0313251	NaN	0.0242417	0.0116307	0.0377805		0.0253453	0.0185196	0.0192464	0.0223837	0.0276051	0.0143159	0.0187076	0.0184883	0.016024	0.031527	0.0329049
FLAIR_whole_GLCMcorrelation_2_SD	0.0467724		0.0516674	0.0677016	0.0419332	0.0292582	0.0279561	0.0297711	0.0298596	0.0313136	0.0259761	0.0362759		0.0277431	0.0302256	0.0728267	0.0323249	0.0285424	0.0275361	0.0275156	0.0191302	0.055843	0.0366723	0.117959	0.0314022	0.0921972		0.043167	0.0645922	0.0386075	0.0505302	0.0384874	0.0507529	NaN	0.0432774	0.0226442	0.0488041		0.044063	0.0339014	0.0365663	0.0414977	0.0475459	0.0282134	0.033659	0.0348135	0.0310709	0.0542171	0.0618121
FLAIR_whole_GLCMcorrelation_3_SD	0.0664416		0.0733566	0.0904282	0.0599257	0.0419822	0.0399137	0.0450226	0.0328121	0.0459809	0.0369663	0.0546175		0.0406583	0.0405324	0.0719985	0.0456761	0.0403666	0.0400907	0.0407387	0.0278883	0.0644765	0.0529172	0.097292	0.0472159	0.101891		0.0622579	0.088041	0.054536	0.0681568	0.0534821	0.0588656	NaN	0.0581802	0.0329725	0.0549611		0.0599053	0.0460893	0.0513352	0.0569104	0.0628235	0.0407419	0.0447062	0.0481265	0.0433497	0.0636595	0.0841893
FLAIR_whole_GLCMenergy_1_SD	0.0070004		0.00552579	0.00682714	0.00340803	0.00307195	0.00415822	0.0055382	0.00366819	0.00412532	0.00316187	0.0041074		0.00376106	0.00196784	0.00205583	0.00240241	0.00315669	0.00425077	0.00307921	0.00362251	0.00258948	0.00395025	0.00380645	0.00500315	0.0116454		0.00798136	0.00525145	0.00614664	0.00347858	0.00527841	0.00631983	0.00567828	0.00486569	0.00264916	0.00648929		0.00534947	0.00226686	0.00677255	0.00344681	0.00383012	0.00663432	0.00348136	0.0049023	0.0065293	0.00587856	0.0105857
FLAIR_whole_GLCMenergy_2_SD	0.0128745		0.0102334	0.0123109	0.00644217	0.00565268	0.00744715	0.00995314	0.00642151	0.0077405	0.00573507	0.00779211		0.00714767	0.0036645	0.00268607	0.0044599	0.00576142	0.00729415	0.00572795	0.00651539	0.00427373	0.00720276	0.00479375	0.00890581	0.0197677		0.0141161	0.00991881	0.0107715	0.00636469	0.0084411	0.0109022	0.0104786	0.00877682	0.0048553	0.0113252		0.00954682	0.00415207	0.011822	0.00631341	0.00683475	0.0107067	0.00620156	0.00884092	0.011159	0.0105243	0.0187858
FLAIR_whole_GLCMenergy_3_SD	0.0182043		0.0140486	0.0165315	0.00926137	0.0079263	0.0105155	0.0139645	0.00910251	0.0110385	0.00802418	0.0111535		0.0102204	0.00526401	0.00259679	0.00631414	0.00803732	0.0100932	0.00815896	0.00928761	0.00559789	0.0101447	0.00444333	0.0126303	0.0244959		0.0195462	0.0140012	0.0150062	0.00869224	0.011376	0.0144461	0.0144788	0.0120317	0.00692755	0.0158577		0.013283	0.00577055	0.0161576	0.00872748	0.00937099	0.0145318	0.00852384	0.0124216	0.0151881	0.0143324	0.0254178
FLAIR_whole_GLCMhomogeniety_1_SD	0.0100756		0.00709126	0.00572043	0.00519268	0.00403596	0.00845439	0.0100746	0.00716903	0.00680694	0.00498335	0.00674948		0.0057908	0.00351113	0.00203185	0.00364667	0.00444125	0.00718374	0.00513821	0.00792936	0.00302505	0.00740862	0.00348367	0.00949154	0.0139116		0.0135233	0.0055438	0.00956185	0.00382793	0.0115914	0.009266	0.00813609	0.00616273	0.00457411	0.0100422		0.00710516	0.00333782	0.0115186	0.00443913	0.00498229	0.0137813	0.0057014	0.00827937	0.0101915	0.00773661	0.0151522
FLAIR_whole_GLCMhomogeniety_2_SD	0.0132741		0.00984817	0.00850041	0.00670304	0.00616097	0.0108194	0.0141794	0.00906256	0.00952288	0.00710166	0.00890631		0.00773585	0.00449403	0.00231733	0.00523106	0.00625338	0.0105626	0.00692106	0.0100338	0.00385759	0.00965447	0.00352845	0.0123309	0.020564		0.0203021	0.00823948	0.0135099	0.00592299	0.013635	0.0127314	0.0120664	0.00870362	0.00656136	0.0143939		0.0101767	0.00454296	0.0163831	0.00658301	0.00724278	0.0177622	0.00822809	0.0109144	0.0143618	0.0110789	0.0223007
FLAIR_whole_GLCMhomogeniety_3_SD	0.0188991		0.0116808	0.0110488	0.00797965	0.00752866	0.0123866	0.0163399	0.0101314	0.0110961	0.00803327	0.0102247		0.00898	0.00495304	0.00222111	0.00609756	0.00741787	0.0123297	0.00793431	0.0103101	0.00434851	0.0105382	0.00306573	0.014024	0.0259742		0.0245153	0.010802	0.0162814	0.00714515	0.0146677	0.0147623	0.0148607	0.0102768	0.00735381	0.0168716		0.0120398	0.00525411	0.0191572	0.00779497	0.00896126	0.0192887	0.00943741	0.0116054	0.0160168	0.0133142	0.0267047
FLAIR_whole_GLRLMSre_SD	0.0632393		0.0735351	0.0423757	0.0652928	0.0471224	0.0541002	0.0415265	0.147609	0.0652885	0.0413436	0.0429304		0.0383582	0.0866258	0.142151	0.0469724	0.086877	0.0559004	0.0351496	0.0258753	0.102884	0.0903055	0.0826795	0.0623907	0.104013		0.0264513	0.0418497	0.0447647	0.0802355	0.0611253	0.10758	0.0880225	0.089208	0.0595237	0.068614		0.0485634	0.0949899	0.0521219	0.0942148	0.0604537	0.065094	0.106134	0.0532704	0.102798	0.0847483	0.0427023
FLAIR_whole_GLRLMLre_SD	4.67868		1.93878	1.18982	4.27521	8.55159	7.69588	20.6528	10.315	10.2832	9.88903	8.24731		11.6153	15.2344	6.1572	5.11505	7.24264	21.2035	14.3151	24.0734	3.90929	30.5039	2.48085	29.5598	2.08014		2.33722	0.647536	4.36937	6.75523	4.605	6.56183	3.77251	6.40698	15.892	7.04409		13.7722	6.65585	8.94131	6.29033	5.16852	11.2658	11.265	20.2474	6.77497	10.3621	4.97077
FLAIR_whole_GLRLMGln_SD	203.832		71.979	40.2441	291.682	504.166	692.487	403.825	687.065	132.815	597.892	262.008		232.986	455.742	30.6633	401.376	177.673	794.164	422.503	582.247	95.2087	507.895	59.6025	407.212	73.0336		137.595	60.8518	366.585	116.147	675.196	309.501	231.115	88.3847	655.781	317.958		112.681	85.0895	305.965	318.907	374.111	330.074	562.187	246.956	373.572	139.576	146.333
FLAIR_whole_GLRLMRp_SD	0.31631		0.191382	0.232117	0.172854	0.17007	0.225732	0.172272	0.592778	0.207128	0.122536	0.155901		0.114947	0.317039	0.593441	0.158204	0.281181	0.190534	0.130433	0.133506	0.413528	0.379752	0.353316	0.2708	0.286686		0.104661	0.162702	0.151905	0.290253	0.305446	0.473013	0.309966	0.318422	0.159915	0.249725		0.167313	0.211755	0.198856	0.266799	0.187609	0.172694	0.378284	0.206385	0.283827	0.44013	0.164996
FLAIR_whole_GLRLMRln_SD	242.981		233.846	94.0352	221.632	533.737	642.116	326.412	418.537	136.501	487.816	127.045		143.48	230.843	37.994	265.1	335.251	384.953	352.769	373.623	109.825	266.851	96.0522	254.486	121.008		284.726	200.559	399.588	275.744	994.615	260.864	708.115	226.961	637.977	298.549		87.1579	153.793	403.035	354.507	336.125	169.791	414.528	103.646	480.943	220.814	160.16
FLAIR_whole_GLRLMLrge_SD	8.6202		19.4222	17.0246	10.6646	38.0809	28.4148	17.1829	24.7326	5.39433	23.232	15.1266		12.6434	11.6723	6.71962	21.2705	22.2122	17.2262	19.5041	24.2927	25.0985	8.3594	16.3311	9.59821	37.2288		36.8653	28.1469	28.22	32.9124	33.0644	26.5424	32.8256	30.5777	21.2561	25.3945		24.4813	22.6636	15.4904	31.4736	14.398	14.7978	18.9481	15.1359	32.0859	37.4614	16.7333
FLAIR_whole_GLRLMHrge_SD	203.832		71.979	40.2441	291.682	504.166	692.487	403.825	687.065	132.815	597.892	262.008		232.986	455.742	30.6633	401.376	177.673	794.164	422.503	582.247	95.2087	507.895	59.6025	407.212	73.0336		137.595	60.8518	366.585	116.147	675.196	309.501	231.115	88.3847	655.781	317.958		112.681	85.0895	305.965	318.907	374.111	330.074	562.187	246.956	373.572	139.576	146.333
T2WI_whole_Mean	180.954	151.942	142.754	155.564	92.3202	143.197	148.242	176.659	108.951	139.061	129.925	132.892		154.995	158.235	119.661	136.479	151.075	173.214	150.218	163.454	119.004	151.923	122.238	157.652	165.067	115.105	127.171	154.365	88.9784	129.42	139.584	137.953	95.9441	124.493	130.913	113.977		146.589	153.106	110.388	117.415	115.252	180.073	134.063	136.233	126.628	122.625	118.036
T2WI_whole_SD	26.7634	29.1895	30.7278	26.2746	12.642	38.9384	30.7751	26.758	24.8515	19.9185	24.7404	16.9166		25.1647	19.9511	18.3905	16.397	30.9332	19.3488	23.4409	25.2537	18.1116	24.9247	16.5693	22.445	20.8236	25.4564	35.5972	25.9416	16.371	34.5586	29.6764	26.0775	22.2284	29.1869	24.562	15.0641		24.3707	20.2653	23.5391	22.435	23.1151	19.2988	25.6335	19.375	24.7123	21.151	19.6754
T2WI_whole_Var	716.278	852.027	944.196	690.357	159.82	1516.2	947.106	715.991	617.597	396.747	612.086	286.171		633.262	398.046	338.211	268.86	956.861	374.375	549.475	637.748	328.029	621.239	274.54	503.779	433.621	648.027	1267.16	672.964	268.008	1194.3	880.688	680.037	494.102	851.873	603.291	226.926		593.931	410.683	554.088	503.327	534.306	372.443	657.076	375.391	610.698	447.367	387.122
T2WI_whole_RMS	182.922	154.72	146.023	157.766	93.1817	148.397	151.403	178.674	111.749	140.48	132.26	133.964		157.024	159.488	121.064	137.46	154.209	174.292	152.036	165.393	120.374	153.954	123.354	159.242	166.374	117.886	132.059	156.529	90.4718	133.954	142.704	140.396	98.4852	127.868	133.197	114.968		148.6	154.441	112.87	119.539	117.547	181.105	136.492	137.604	129.017	124.435	119.664
T2WI_whole_Max	255	250	228	255	144	255	227	255	186	235	226	185		226	221	159	191	255	255	249	230	195	216	178	216	216	248	255	255	172	255	245	215	221	220	227	172		210	246	192	206	255	239	243	213	255	208	196
T2WI_whole_Min	84	38	61	87	59	13	64	87	56	60	3	75		82	97	47	33	40	85	74	62	64	80	76	77	89	5	58	46	6	54	9	16	41	58	28	44		52	22	4	8	21	61	22	59	23	67	38
T2WI_whole_Median	180	151	145	154	90	143	145	178	103	138	125	133		156	159	119	137	152	173	150	165	118	150	123	158	167	115	128	152	86	124	134	137	93	121	128	115		148	154	109	119	110	181	135	135	128	120	119
T2WI_whole_Mode	165	149	159	144	88	90	133	179	100	135	122	134		165	162	110	137	167	168	130	179	117	140	123	161	178	119	153	148	81	123	129	130	91	124	126	115		159	152	101	109	106	185	144	128	129	112	136
T2WI_whole_Entropy	6.75082	6.89483	6.83609	6.67324	5.60918	7.15298	6.89502	6.75177	6.36165	6.32867	6.53993	6.1108		6.63137	6.33529	5.97511	6.06366	6.94701	6.31555	6.54357	6.66442	6.16797	6.64981	5.86792	6.5077	6.34813	6.67417	6.97593	6.67229	5.9928	7.06175	6.77537	6.66703	6.3285	6.7856	6.60139	5.91774		6.58592	6.34075	6.51056	6.43324	6.17202	6.29255	6.70591	6.29216	6.44825	6.33553	6.23313
T2WI_whole_Kurtosis	2.38735	2.52496	2.2449	3.63157	3.26112	2.05829	2.10545	2.47312	3.31764	3.84251	3.47656	2.78629		2.14484	2.42046	4.33907	3.01982	2.66306	3.02832	2.61682	2.53786	3.47106	2.57157	3.94011	2.51063	2.85869	4.17145	2.31135	3.71939	3.31802	3.08996	4.07744	4.62182	5.70539	3.04554	3.43867	4.00947		2.43921	3.84553	2.6466	5.47018	12.1481	3.46556	2.96439	2.58135	6.48513	3.8164	2.8528
T2WI_whole_Skewness	0.03628	0.0825651	0.00302336	0.493665	0.704689	0.128251	0.173542	-0.204915	1.02881	0.359907	0.822799	-0.0886837		-0.0462018	-0.109815	-0.558348	-0.199122	0.219383	0.102647	0.107306	-0.183743	0.505057	0.196366	0.479063	-0.16472	-0.36702	0.40974	0.213682	0.271696	0.619367	0.665845	0.509123	-0.467278	1.28649	0.673088	0.493084	-0.443622		-0.216545	-0.390249	-0.0833245	-0.718388	2.23466	-0.216311	-0.0741211	0.0815622	0.773904	0.531497	-0.0341481
T2WI_whole_GLCMcontrast_1	1.57869	0.615832	1.3378	1.04381	0.494497	0.778354	0.816962	1.00591	0.298114	0.736398	0.99062	0.657345		0.732485	0.378473	1.04469	0.848335	0.601671	0.797054	0.453011	0.938238	0.563237	0.710511	0.844816	1.2027	4.90592	0.836825	1.70802	1.33271	1.44505	0.627206	1.6104	2.6163	0.539847	1.14094	0.701364	1.67398		2.08561	0.714608	2.09323	1.11368	0.693803	2.07329	0.981134	1.28141	1.24827	1.20666	2.66611
T2WI_whole_GLCMcontrast_2	3.47901	1.27389	2.70219	2.02054	1.00035	1.58741	1.68444	2.18327	0.605123	1.4976	1.94004	1.42138		1.53153	0.78315	1.74551	1.7063	1.22473	1.59939	0.924698	1.9845	1.05635	1.55063	1.45782	2.61548	9.38533	1.60804	3.46556	2.50875	2.85097	1.2059	3.18636	5.0695	1.06007	2.20358	1.38676	3.31463		4.00439	1.39309	4.11516	2.18049	1.3232	4.19727	1.89242	2.49837	2.53563	2.34779	5.27083
T2WI_whole_GLCMcontrast_3	5.54736	1.95103	4.02748	2.93084	1.50674	2.39429	2.58045	3.47011	0.927194	2.26478	2.85989	2.24483		2.35651	1.19866	2.16946	2.5529	1.86065	2.39888	1.40414	3.10343	1.47553	2.46561	1.93222	4.16647	13.2613	2.31625	5.16236	3.57763	4.20689	1.71879	4.64489	7.2672	1.527	3.15739	2.05648	4.88364		5.77911	2.02966	5.9892	3.16515	1.88315	6.33273	2.72561	3.6545	3.77194	3.37898	7.61793
T2WI_whole_GLCMcorrelation_1	0.919362	0.943536	0.892855	0.815073	0.903675	0.931657	0.94682	0.950677	0.857813	0.923574	0.936033	0.943243		0.94437	0.928668	0.639733	0.925129	0.930682	0.942016	0.942861	0.964198	0.764263	0.942441	0.647286	0.945704	0.722967	0.787906	0.881566	0.833758	0.903416	0.864266	0.911029	0.843488	NaN	0.869445	0.946369	0.870111		0.886363	0.915707	0.911863	0.890976	0.861812	0.933971	0.906089	0.909975	0.915442	0.819694	0.859366
T2WI_whole_GLCMcorrelation_2	0.825085	0.88711	0.785314	0.654974	0.813284	0.862131	0.890277	0.892616	0.760714	0.846989	0.874884	0.877986		0.884681	0.859427	0.410173	0.850909	0.862334	0.886464	0.883891	0.925453	0.581346	0.873761	0.432075	0.882605	0.504588	0.670491	0.766472	0.693259	0.812778	0.745991	0.826344	0.71161	NaN	0.755331	0.894698	0.764904		0.786789	0.836932	0.82853	0.788072	0.740859	0.868463	0.822583	0.826265	0.831796	0.670319	0.726721
T2WI_whole_GLCMcorrelation_3	0.727067	0.833382	0.682127	0.516468	0.727792	0.793823	0.832404	0.829758	0.685528	0.773022	0.816161	0.808604		0.823644	0.793423	0.277383	0.779314	0.795767	0.833396	0.824362	0.884833	0.445128	0.801424	0.294905	0.815309	0.348774	0.583837	0.6605	0.571581	0.727022	0.645598	0.749462	0.606677	NaN	0.656582	0.844988	0.687432		0.698389	0.764003	0.752432	0.693912	0.637606	0.80306	0.75034	0.748512	0.753756	0.555107	0.611553
T2WI_whole_GLCMenergy_1	0.641291	0.727868	0.78991	0.829357	0.816996	0.787542	0.648829	0.607763	0.77965	0.758754	0.765082	0.771949		0.785764	0.859998	0.9596	0.860743	0.812062	0.651732	0.804122	0.614828	0.911426	0.70688	0.921704	0.617557	0.679626	0.750646	0.511894	0.850203	0.638705	0.85308	0.595178	0.699236	0.79543	0.771285	0.761293	0.646699		0.760223	0.883025	0.599521	0.837577	0.820011	0.512376	0.747481	0.67543	0.603104	0.749359	0.6277
T2WI_whole_GLCMenergy_2	0.615364	0.715741	0.768938	0.806027	0.804069	0.775163	0.634108	0.588913	0.768315	0.741337	0.752337	0.758363		0.771625	0.852272	0.953516	0.851765	0.799643	0.637912	0.792232	0.6004	0.90025	0.692018	0.910843	0.599315	0.640282	0.735135	0.481262	0.831938	0.617448	0.839173	0.577286	0.676699	0.777787	0.752074	0.751049	0.625769		0.739793	0.874198	0.576254	0.823382	0.80495	0.490633	0.734174	0.65649	0.579296	0.72625	0.592164
T2WI_whole_GLCMenergy_3	0.59134	0.704506	0.749859	0.787292	0.791824	0.763544	0.620452	0.571589	0.758017	0.725385	0.740479	0.745334		0.758233	0.844866	0.9498	0.84331	0.78818	0.625527	0.781103	0.586958	0.890766	0.678205	0.90388	0.582296	0.609891	0.72101	0.454841	0.815814	0.598078	0.826796	0.561768	0.657079	0.762235	0.734628	0.74129	0.606779		0.721248	0.866036	0.555473	0.81045	0.79149	0.472144	0.722222	0.639076	0.558342	0.706222	0.560574
T2WI_whole_GLCMhomogeniety_1	0.924902	0.961622	0.958821	0.956891	0.966239	0.972191	0.944394	0.942007	0.972949	0.963083	0.973824	0.963938		0.966287	0.977053	0.987916	0.97975	0.975796	0.953027	0.974958	0.957257	0.980103	0.959875	0.977207	0.943783	0.902566	0.960497	0.9224	0.965191	0.945304	0.974277	0.936831	0.944887	0.970348	0.959377	0.973164	0.948254		0.960029	0.983388	0.937381	0.973679	0.977496	0.925054	0.970415	0.956236	0.936764	0.954044	0.921063
T2WI_whole_GLCMhomogeniety_2	0.887951	0.942107	0.933457	0.937017	0.950401	0.954783	0.915012	0.905086	0.952999	0.939836	0.956359	0.941877		0.946372	0.964797	0.982547	0.967099	0.957776	0.926297	0.957822	0.929051	0.969202	0.934169	0.967138	0.909399	0.856391	0.939857	0.870807	0.947955	0.913208	0.959251	0.902963	0.912185	0.948744	0.93593	0.956914	0.914271		0.934268	0.972548	0.900206	0.956129	0.959675	0.880444	0.949766	0.926683	0.901098	0.925223	0.875
T2WI_whole_GLCMhomogeniety_3	0.858555	0.927421	0.91509	0.922168	0.938889	0.941486	0.894396	0.878808	0.938095	0.922729	0.94254	0.926471		0.93173	0.956366	0.979576	0.957921	0.944049	0.908211	0.945115	0.908538	0.961871	0.915459	0.961589	0.884544	0.823399	0.924175	0.833319	0.934232	0.888658	0.948415	0.879751	0.888892	0.932303	0.918684	0.944793	0.889692		0.914881	0.964381	0.873433	0.942989	0.945425	0.850386	0.934521	0.905205	0.87623	0.904438	0.840989
T2WI_whole_GLRLMSre	0.570327	0.527339	0.527676	0.661421	0.506122	0.476114	0.465307	0.43736	0.439903	0.462721	0.401917	0.414898		0.435395	0.430443	0.724401	0.445919	0.435764	0.395504	0.374737	0.351132	0.612594	0.434692	0.718867	0.440385	0.650211	0.622311	0.448892	0.638363	0.509596	0.528334	0.504472	0.555359	0.446461	0.529732	0.398488	0.40966		0.440725	0.47085	0.50218	0.510262	0.409611	0.390415	0.449182	0.389758	0.502294	0.491385	0.557477
T2WI_whole_GLRLMLre	8.99885	13.3159	9.30527	4.79163	10.7349	17.7442	15.1886	23.4094	21.1333	15.3355	24.6547	19.0185		18.7419	16.9943	3.70352	14.8756	19.4747	26.1522	24.3477	44.3382	5.81554	25.2543	3.52866	28.594	4.62118	8.22072	20.0804	5.50147	11.438	9.45793	12.8106	9.28498	16.6562	11.0265	27.657	18.0754		16.742	14.2769	14.0761	11.4924	23.051	20.8889	18.1081	23.1893	15.3831	11.9794	8.3878
T2WI_whole_GLRLMGln	359.326	1042.33	194.428	129.819	750.067	1117.08	955.936	875.012	414.838	406.156	1144.12	394.713		556.805	638.654	59.6368	471.621	444.963	1311.18	751.572	1449.74	193.661	763.437	75.2826	632.366	117.452	634.629	463.887	133.991	569.973	300.891	722.844	439.191	363.226	263.688	1100.98	485.212		281.265	328.335	610.51	496.254	470.156	489.361	721.169	554.424	761.175	229.398	357.177
T2WI_whole_GLRLMRp	1.803	1.6082	1.74706	2.29102	1.63665	1.41696	1.43829	1.26007	1.43607	1.42708	1.15364	1.28602		1.29161	1.36075	2.67929	1.39973	1.29841	1.13356	1.14455	0.929458	2.12385	1.28571	2.51513	1.21297	2.33566	2.04609	1.35663	2.15349	1.62854	1.75034	1.54742	1.80055	1.36233	1.65059	1.11312	1.28062		1.35094	1.44987	1.52579	1.6105	1.20718	1.20714	1.39574	1.19795	1.4634	1.61198	1.81261
T2WI_whole_GLRLMRln	660.579	1809.72	426.982	307.798	918.791	1565.32	1533.12	1077.11	413.152	515.79	1241.43	407.901		766.319	678.479	131.882	527.743	635.463	1023.47	837.75	1423.8	322.213	857.099	172.539	749.874	252.057	1192.83	658.372	271.869	847.254	632.378	1229.86	787.307	518.422	484.344	1211.8	433.784		344.726	420.988	1135.95	778.75	438.808	403.784	885.389	525.669	996.682	268.757	649.045
T2WI_whole_GLRLMLrge	160.617	134.367	149.503	148.052	155.606	126.739	149.121	152.59	151.029	148.472	143.677	173.546		158.864	161.057	188.561	176.415	143.104	161.059	157.184	166.264	158.515	161.336	191.315	164.182	184.096	113.669	125.43	148.61	127.98	123.407	128.259	133.769	116.234	131.583	141.966	171.706		161.75	162.975	131.949	127.145	104.623	186.071	140.11	155.457	91.8337	161.352	135.656
T2WI_whole_GLRLMHrge	359.326	1042.33	194.428	129.819	750.067	1117.08	955.936	875.012	414.838	406.156	1144.12	394.713		556.805	638.654	59.6368	471.621	444.963	1311.18	751.572	1449.74	193.661	763.437	75.2826	632.366	117.452	634.629	463.887	133.991	569.973	300.891	722.844	439.191	363.226	263.688	1100.98	485.212		281.265	328.335	610.51	496.254	470.156	489.361	721.169	554.424	761.175	229.398	357.177
T2WI_whole_GLCMcontrast_1_SD	0.410462	0.142789	0.321604	0.23345	0.118489	0.170991	0.194091	0.253936	0.0764997	0.172425	0.212412	0.204053		0.169894	0.0901155	0.279397	0.206761	0.134536	0.190758	0.10294	0.22094	0.102293	0.195442	0.206672	0.316226	1.11301	0.175144	0.38965	0.302827	0.334908	0.149783	0.369575	0.594716	0.151485	0.255402	0.153043	0.403669		0.472277	0.159913	0.489565	0.237609	0.151871	0.444911	0.206215	0.27396	0.27393	0.266307	0.654436
T2WI_whole_GLCMcontrast_2_SD	0.947434	0.299411	0.644199	0.459669	0.233871	0.34053	0.407107	0.571243	0.156491	0.370719	0.405143	0.454441		0.357837	0.185402	0.373928	0.41006	0.273626	0.38379	0.212247	0.483154	0.164539	0.444061	0.26889	0.712472	2.12109	0.309032	0.811459	0.556338	0.640907	0.275215	0.693168	1.09853	0.295738	0.460068	0.294394	0.784074		0.854896	0.297788	0.929938	0.447203	0.273034	0.910277	0.386659	0.518034	0.54422	0.494313	1.24895
T2WI_whole_GLCMcontrast_3_SD	1.5101	0.458383	0.945347	0.65357	0.357483	0.502878	0.635895	0.918829	0.247495	0.577509	0.585288	0.712088		0.545241	0.28505	0.367558	0.60207	0.411727	0.582674	0.324288	0.765484	0.210329	0.709858	0.285004	1.1552	2.87817	0.431947	1.19929	0.788061	0.926161	0.380003	0.963565	1.48976	0.410965	0.620824	0.429886	1.1381		1.20277	0.416397	1.32085	0.618784	0.367436	1.3925	0.53449	0.734391	0.782377	0.677581	1.74364
T2WI_whole_GLCMcorrelation_1_SD	0.0213058	0.0124661	0.0256959	0.0398076	0.0228681	0.0149402	0.0122306	0.0123995	0.0260418	0.0148353	0.0138204	0.0184898		0.0126944	0.0157547	0.0760687	0.0165871	0.0147834	0.0127532	0.0130016	0.0077056	0.0408619	0.0150517	0.0991283	0.013432	0.0635302	0.0312989	0.0259784	0.0369172	0.0208615	0.0306398	0.020808	0.0326193	NaN	0.0283087	0.0121789	0.0392055		0.0256442	0.0185172	0.0199437	0.0227786	0.0292898	0.0134834	0.0187216	0.0188433	0.0187257	0.0343225	0.0337108
T2WI_whole_GLCMcorrelation_2_SD	0.0464837	0.0237599	0.0498829	0.0707487	0.0418263	0.0293223	0.0246159	0.0278984	0.0256775	0.0298825	0.0261786	0.0410375		0.026201	0.0297373	0.0840454	0.0317878	0.028715	0.0245071	0.0265674	0.0162874	0.0588193	0.0331112	0.122757	0.0297883	0.0951005	0.0455193	0.0512062	0.0635136	0.037698	0.0533052	0.0384533	0.0533006	NaN	0.0470065	0.0232763	0.0496671		0.0437524	0.0336033	0.0368183	0.0419001	0.0499805	0.0263102	0.0328297	0.0348021	0.0356263	0.0554047	0.0614852
T2WI_whole_GLCMcorrelation_3_SD	0.0702795	0.0338068	0.0707958	0.092084	0.0606414	0.0423071	0.0363444	0.0439917	0.0304455	0.0443124	0.0373463	0.0634618		0.0393932	0.04256	0.0811373	0.0451723	0.0415746	0.03571	0.0402026	0.0252442	0.0660162	0.0507858	0.0971211	0.0471116	0.105473	0.0586482	0.0724271	0.0845827	0.0526168	0.0699837	0.0531352	0.0609037	NaN	0.0607555	0.0337215	0.0558818		0.0594978	0.0459711	0.0512088	0.0569551	0.0642174	0.0387873	0.0424327	0.0480279	0.0497593	0.0649383	0.0821947
T2WI_whole_GLCMenergy_1_SD	0.00692808	0.0031979	0.00546337	0.00687181	0.00336921	0.00300921	0.00398707	0.00535294	0.00361976	0.00413062	0.00313674	0.00406493		0.00372089	0.00193781	0.00203276	0.00234977	0.00313752	0.00398406	0.00304868	0.00360132	0.00258987	0.00390774	0.00386489	0.00485255	0.0115273	0.00401253	0.00814807	0.0052499	0.0059428	0.00348698	0.00502172	0.0063159	0.00573773	0.0048354	0.00259169	0.00622184		0.0053054	0.00226109	0.00652872	0.00339867	0.00386218	0.00632481	0.00343508	0.00493206	0.00644219	0.00593219	0.010291
T2WI_whole_GLCMenergy_2_SD	0.0129115	0.00588854	0.0102159	0.0123691	0.00641562	0.00557475	0.00734027	0.00982014	0.00647902	0.00774567	0.00570433	0.0077586		0.0071421	0.003648	0.0026658	0.00442119	0.00575693	0.00701011	0.00571782	0.00653595	0.00427542	0.00720026	0.00487688	0.00881326	0.0198499	0.00715993	0.0142756	0.00995898	0.0106444	0.00635916	0.00832966	0.0108724	0.0106175	0.00875748	0.00476362	0.0111909		0.00953467	0.00414833	0.0116253	0.00626941	0.00691524	0.0104304	0.0061429	0.00887657	0.0110155	0.010388	0.0186635
T2WI_whole_GLCMenergy_3_SD	0.0181922	0.00836691	0.0141081	0.0165726	0.00925882	0.00789812	0.0104786	0.0139549	0.00916617	0.0110568	0.0080392	0.0111706		0.0102389	0.0052582	0.00257739	0.00630041	0.0080439	0.010033	0.00816259	0.00938126	0.0056057	0.0102007	0.00456277	0.0126597	0.0249097	0.0100911	0.0194932	0.0140218	0.0150588	0.00871294	0.0115192	0.0145485	0.0146319	0.0120982	0.00691554	0.015915		0.013304	0.00576886	0.0161341	0.00870417	0.00949602	0.0145527	0.00853078	0.0124991	0.015207	0.014054	0.0255238
T2WI_whole_GLCMhomogeniety_1_SD	0.0103173	0.00553254	0.00699648	0.00618003	0.00479636	0.00463874	0.00867229	0.0106353	0.00595614	0.00613814	0.00466931	0.00672938		0.00560621	0.00369606	0.00189785	0.00354209	0.00452964	0.00798741	0.00461683	0.00736069	0.00278393	0.00709368	0.00341843	0.00957892	0.0136852	0.00558344	0.013608	0.00505365	0.00925983	0.004301	0.01028	0.00968663	0.0067468	0.00653155	0.00474842	0.00956718		0.00707238	0.00305827	0.0112789	0.00446692	0.0044704	0.0127601	0.00551704	0.00778382	0.0110727	0.0077679	0.015301
T2WI_whole_GLCMhomogeniety_2_SD	0.0159119	0.00721843	0.00996151	0.00932374	0.00576557	0.00614289	0.0107688	0.0145869	0.00919214	0.00848008	0.00623061	0.00907673		0.00772094	0.00429787	0.00224291	0.0048731	0.0067205	0.00978947	0.00681564	0.00962436	0.0032731	0.00967777	0.00376494	0.0124364	0.0201618	0.00711662	0.0193974	0.00791041	0.012646	0.00556925	0.0125286	0.012703	0.0107425	0.00816933	0.00560159	0.014013		0.00977427	0.00426033	0.015276	0.00616065	0.00710368	0.0150044	0.00798654	0.0103046	0.0130815	0.0105102	0.0213871
T2WI_whole_GLCMhomogeniety_3_SD	0.0203984	0.00966366	0.0120872	0.0114022	0.00764204	0.00785326	0.0134684	0.0180296	0.0114019	0.0109246	0.00817233	0.0109529		0.00989831	0.00520785	0.0021968	0.00623375	0.00801642	0.0127168	0.00863589	0.0119208	0.00392373	0.0120863	0.00343017	0.0153647	0.0246402	0.00966504	0.0234866	0.0101484	0.0170501	0.00683438	0.0156676	0.0147834	0.0133896	0.00992742	0.00721174	0.018268		0.0124299	0.00530435	0.0192812	0.00771498	0.00890682	0.0188706	0.00997213	0.0125564	0.0155322	0.0127981	0.0266221
T2WI_whole_GLRLMSre_SD	0.0676603	0.0670672	0.0798825	0.0490451	0.0458182	0.0518213	0.0510726	0.0610446	0.183122	0.0499235	0.0351742	0.0522506		0.0405398	0.0750301	0.128762	0.0473745	0.0688514	0.0476706	0.0417671	0.0496298	0.077407	0.0961631	0.0912761	0.0823635	0.0232062	0.108873	0.0758308	0.0421522	0.0484063	0.0752712	0.0706683	0.0662997	0.0542608	0.0581671	0.0353022	0.0539986		0.0397969	0.0476984	0.0686438	0.0530919	0.0611767	0.0445194	0.0963264	0.0585259	0.0462372	0.0795303	0.0314571
T2WI_whole_GLRLMLre_SD	3.12644	5.75864	3.20765	1.18209	3.05523	10.388	5.03284	9.49417	13.2128	6.65579	6.68827	6.84707		3.36211	5.97498	1.86486	5.01763	6.6952	9.46687	7.74037	15.7279	2.34185	14.056	1.3361	16.3209	0.920741	4.79447	14.5514	1.22909	5.31576	4.11654	3.74292	4.62617	4.23592	4.52301	9.75164	5.58901		4.63469	4.07696	6.28132	3.87271	9.5912	6.69061	9.83903	10.8904	3.51783	5.84424	1.34816
T2WI_whole_GLRLMGln_SD	217.806	670.546	60.2837	33.0486	373.716	512.602	627.889	437.853	380.892	129.07	530.442	189.794		201.422	419.225	22.1622	303.039	175.482	963.829	324.41	535.79	123.079	534.058	47.0678	339.18	81.2272	473.88	121.252	62.8216	393.589	151.103	539.855	309.021	217.138	103.4	677.798	284.54		78.439	121.216	295.9	358.281	314.64	320.54	516.668	247.515	456.929	181.007	100.004
T2WI_whole_GLRLMRp_SD	0.260655	0.354398	0.298228	0.245737	0.213075	0.252488	0.240867	0.284695	0.781042	0.204649	0.132733	0.194268		0.11832	0.316429	0.523054	0.189899	0.226208	0.173852	0.139841	0.140122	0.369183	0.445171	0.36145	0.332808	0.335704	0.574179	0.321041	0.184628	0.249054	0.325607	0.291652	0.315693	0.12451	0.22755	0.113719	0.21791		0.15937	0.164715	0.276455	0.213659	0.216834	0.198535	0.352829	0.226876	0.129221	0.370046	0.117472
T2WI_whole_GLRLMRln_SD	301.269	1140.02	244.791	98.5452	384.788	1013.46	1009.21	428.548	375.778	155.504	684.494	170.121		295.226	447.541	35.9331	331.775	256.917	657.371	452.045	680.518	186.156	438.959	111.389	320.162	179.04	733.969	369.522	153.036	514.824	369.592	937.254	405.374	303.698	174.338	765.074	290.622		96.3838	187.214	661.497	480.923	254.283	302.209	485.802	148.007	505.875	179.975	238.656
T2WI_whole_GLRLMLrge_SD	11.485	19.1956	26.7228	25.635	17.1003	37.6105	26.6452	6.44285	31.4394	29.0521	38.1459	20.0727		12.4817	15.3057	22.3299	23.496	20.1516	20.9917	30.7091	25.0217	31.4269	8.86849	38.8199	18.9551	30.8977	38.5415	45.2487	44.6153	41.6635	25.8915	34.2821	22.3648	41.9151	26.8969	45.6724	42.1578		24.606	29.5028	21.3391	27.7603	28.3193	13.6479	23.7985	24.5559	21.6598	39.4037	29.6796
T2WI_whole_GLRLMHrge_SD	217.806	670.546	60.2837	33.0486	373.716	512.602	627.889	437.853	380.892	129.07	530.442	189.794		201.422	419.225	22.1622	303.039	175.482	963.829	324.41	535.79	123.079		47.0678	339.18	81.2272	473.88	121.252	62.8216	393.589	151.103	539.855	309.021	217.138	103.4	677.798	284.54		78.439	121.216	295.9	358.281	314.64	320.54	516.668	247.515	456.929	181.007	100.004
[truncated: 1 more columns]
